# Supplementary material for: The fixed-effects model for robust analysis of stepped-wedge cluster trials with a small number of clusters and continuous outcomes: a simulation study
Source: Trials. 2024 Oct 25;25:718. doi: 10.1186/s13063-024-08572-1 (PMC11515801; doi:10.1186/s13063-024-08572-1)
Supplement: Supplementary file 2 — Additional file 2. Table of Simulation Results: Results (aside from Type I error) are presented for scenarios where \documentclass[12pt]{minimal} \usepackage{amsmath} \usepackage{wasysym} \usepackage{amsfonts} \usepackage{amssymb} \usepackage{amsbsy} \usepackage{mathrsfs} \usepackage{upgreek} \setlength{\oddsidemargin}{-69pt} \begin{document}$$\delta=0.5$$\end{document}δ=0.5. [file 13063_2024_8572_MOESM2_ESM.xlsx]

## Sheet: (i.) no cov imb or confounding
Number of Clusters	Cluster Size	ICC	Analysis	Relative Bias (%)	Precision	Coverage Probability	Power	RMSE	Type I Error
3	30	0.01	FE	-0.08	23.94	0.95	0.688	0.203	0.05
3	30	0.01	ME	-0.12	32.8	0.927	0.8	0.187	0.071
3	30	0.01	ME adj	0.01	28.38	0.935	0.75	0.196	0.062
3	30	0.05	FE	-0.17	23.91	0.953	0.682	0.204	0.055
3	30	0.05	ME	-0.17	28.46	0.925	0.738	0.203	0.078
3	30	0.05	ME adj	-0.14	26.92	0.931	0.721	0.205	0.07
3	30	0.1	FE	0.03	23.92	0.95	0.687	0.205	0.048
3	30	0.1	ME	0.05	26.86	0.93	0.724	0.206	0.069
3	30	0.1	ME adj	-0.15	26.23	0.933	0.716	0.206	0.065
3	30	0.2	FE	0.27	23.89	0.948	0.688	0.206	0.044
3	30	0.2	ME	0.25	25.55	0.932	0.71	0.209	0.06
3	30	0.2	ME adj	0.3	25.54	0.934	0.711	0.208	0.058
3	100	0.01	FE	-0.46	82.24	0.951	0.994	0.11	0.05
3	100	0.01	ME	-0.52	101.52	0.923	0.997	0.108	0.078
3	100	0.01	ME adj	-0.45	93.93	0.934	0.996	0.11	0.07
3	100	0.05	FE	-0.24	82.21	0.946	0.994	0.111	0.053
3	100	0.05	ME	-0.19	89.37	0.931	0.995	0.112	0.067
3	100	0.05	ME adj	-0.2	88.74	0.934	0.994	0.112	0.067
3	100	0.1	FE	0.31	82.29	0.953	0.996	0.11	0.049
3	100	0.1	ME	0.21	86.46	0.942	0.996	0.111	0.06
3	100	0.1	ME adj	0.25	87	0.942	0.996	0.111	0.061
3	100	0.2	FE	0.23	82.15	0.945	0.993	0.112	0.053
3	100	0.2	ME	0.19	84.42	0.937	0.994	0.113	0.059
3	100	0.2	ME adj	0.25	85.38	0.936	0.993	0.113	0.06
4	30	0.01	FE	-0.21	43.45	0.949	0.905	0.152	0.048
4	30	0.01	ME	-0.22	59.27	0.931	0.957	0.139	0.069
4	30	0.01	ME adj	-0.16	54.25	0.931	0.942	0.144	0.065
4	30	0.05	FE	0.41	43.51	0.947	0.907	0.153	0.052
4	30	0.05	ME	0.35	49.99	0.929	0.928	0.151	0.069
4	30	0.05	ME adj	0.44	48.89	0.927	0.922	0.153	0.07
4	30	0.1	FE	0.05	43.48	0.951	0.908	0.152	0.049
4	30	0.1	ME	-0.04	47.17	0.937	0.92	0.152	0.061
4	30	0.1	ME adj	0	46.9	0.937	0.918	0.153	0.064
4	30	0.2	FE	-0.32	43.58	0.944	0.903	0.154	0.049
4	30	0.2	ME	-0.29	45.46	0.937	0.91	0.154	0.054
4	30	0.2	ME adj	-0.29	45.51	0.935	0.909	0.155	0.056
4	100	0.01	FE	-0.16	148.55	0.953	1	0.082	0.047
4	100	0.01	ME	-0.15	177.7	0.931	1	0.08	0.068
4	100	0.01	ME adj	-0.12	171.16	0.935	1	0.081	0.065
4	100	0.05	FE	-0.02	148.37	0.947	1	0.082	0.052
4	100	0.05	ME	0.04	156.8	0.939	1	0.082	0.061
4	100	0.05	ME adj	-0.01	156.54	0.938	1	0.083	0.064
4	100	0.1	FE	0.13	148.55	0.951	1	0.082	0.05
4	100	0.1	ME	0.12	152.96	0.946	1	0.082	0.056
4	100	0.1	ME adj	0.07	153.11	0.945	1	0.082	0.058
4	100	0.2	FE	0.2	148.65	0.952	1	0.081	0.051
4	100	0.2	ME	0.19	150.69	0.95	1	0.081	0.052
4	100	0.2	ME adj	0.19	151.27	0.949	1	0.082	0.054
5	30	0.01	FE	-0.01	68.07	0.951	0.985	0.121	0.052
5	30	0.01	ME	0.01	91.63	0.927	0.996	0.112	0.073
5	30	0.01	ME adj	-0.02	86.21	0.932	0.994	0.114	0.07
5	30	0.05	FE	0.23	68.15	0.95	0.985	0.121	0.053
5	30	0.05	ME	0.42	76.27	0.936	0.989	0.12	0.068
5	30	0.05	ME adj	0.41	75.24	0.937	0.989	0.121	0.068
5	30	0.1	FE	-0.01	68.09	0.948	0.983	0.121	0.048
5	30	0.1	ME	-0.04	72.41	0.942	0.985	0.12	0.057
5	30	0.1	ME adj	0.01	72.09	0.941	0.985	0.121	0.057
5	30	0.2	FE	-0.4	68.17	0.95	0.983	0.121	0.051
5	30	0.2	ME	-0.35	70.2	0.947	0.985	0.121	0.057
5	30	0.2	ME adj	-0.38	70.14	0.946	0.985	0.121	0.055
5	100	0.01	FE	-0.06	231.63	0.949	1	0.065	0.05
5	100	0.01	ME	-0.03	270.29	0.936	1	0.064	0.061
5	100	0.01	ME adj	-0.05	263.97	0.934	1	0.064	0.063
5	100	0.05	FE	-0.04	231.68	0.954	1	0.065	0.051
5	100	0.05	ME	-0.04	241.16	0.948	1	0.065	0.058
5	100	0.05	ME adj	-0.04	240.73	0.947	1	0.066	0.059
5	100	0.1	FE	-0.21	231.58	0.947	1	0.067	0.049
5	100	0.1	ME	-0.19	236.31	0.945	1	0.067	0.051
5	100	0.1	ME adj	-0.2	236.3	0.945	1	0.067	0.051
5	100	0.2	FE	-0.18	231.36	0.95	1	0.066	0.05
5	100	0.2	ME	-0.19	233.44	0.948	1	0.066	0.052
5	100	0.2	ME adj	-0.19	233.45	0.948	1	0.066	0.052
6	30	0.01	FE	0.29	97.74	0.953	0.999	0.1	0.051
6	30	0.01	ME	0.23	128.9	0.935	1	0.092	0.07
6	30	0.01	ME adj	0.23	123.31	0.936	1	0.094	0.068
6	30	0.05	FE	0.19	97.7	0.953	0.998	0.101	0.051
6	30	0.05	ME	0.04	107.24	0.943	0.999	0.099	0.059
6	30	0.05	ME adj	0.09	106.33	0.942	0.999	0.1	0.059
6	30	0.1	FE	0.22	97.91	0.949	0.998	0.101	0.051
6	30	0.1	ME	0.23	102.9	0.944	0.998	0.1	0.055
6	30	0.1	ME adj	0.23	102.43	0.944	0.998	0.101	0.057
6	30	0.2	FE	0.18	97.78	0.951	0.998	0.1	0.048
6	30	0.2	ME	0.22	100.12	0.95	0.998	0.1	0.051
6	30	0.2	ME adj	0.19	99.93	0.95	0.998	0.1	0.051
6	100	0.01	FE	0.04	331.22	0.95	1	0.054	0.052
6	100	0.01	ME	0.04	377.64	0.936	1	0.053	0.062
6	100	0.01	ME adj	0.05	371.99	0.94	1	0.054	0.064
6	100	0.05	FE	-0.03	330.92	0.948	1	0.055	0.05
6	100	0.05	ME	-0.02	341.66	0.946	1	0.055	0.055
6	100	0.05	ME adj	-0.01	340.91	0.945	1	0.055	0.056
6	100	0.1	FE	0.11	331.05	0.948	1	0.055	0.051
6	100	0.1	ME	0.1	336.35	0.945	1	0.055	0.053
6	100	0.1	ME adj	0.1	336.01	0.946	1	0.055	0.053
6	100	0.2	FE	0.13	331.27	0.949	1	0.055	0.049
6	100	0.2	ME	0.12	333.63	0.948	1	0.055	0.049
6	100	0.2	ME adj	0.13	333.56	0.948	1	0.055	0.05
10	30	0.01	FE	0.14	266.39	0.952	1	0.061	0.052
10	30	0.01	ME	0.1	329.1	0.945	1	0.056	0.064
10	30	0.01	ME adj	0.09	323.36	0.944	1	0.057	0.064
10	30	0.05	FE	-0.01	266.63	0.953	1	0.061	0.047
10	30	0.05	ME	-0.01	282.35	0.949	1	0.06	0.051
10	30	0.05	ME adj	0	281.11	0.948	1	0.06	0.051
10	30	0.1	FE	0	266.62	0.949	1	0.062	0.05
10	30	0.1	ME	-0.01	274.24	0.949	1	0.061	0.05
10	30	0.1	ME adj	0.01	273.65	0.949	1	0.062	0.05
10	30	0.2	FE	-0.27	266.43	0.947	1	0.061	0.054
10	30	0.2	ME	-0.28	269.92	0.947	1	0.061	0.055
10	30	0.2	ME adj	-0.28	269.65	0.947	1	0.061	0.054
10	100	0.01	FE	-0.08	896.73	0.948	1	0.033	0.052
10	100	0.01	ME	-0.08	974.25	0.946	1	0.033	0.056
10	100	0.01	ME adj	-0.08	967.64	0.945	1	0.033	0.056
10	100	0.05	FE	0.04	895.91	0.952	1	0.033	0.048
10	100	0.05	ME	0.04	912.13	0.951	1	0.033	0.048
10	100	0.05	ME adj	0.04	910.81	0.95	1	0.033	0.047
10	100	0.1	FE	0.03	895.64	0.948	1	0.034	0.053
10	100	0.1	ME	0.02	903.46	0.948	1	0.033	0.054
10	100	0.1	ME adj	0.02	902.84	0.948	1	0.033	0.054
10	100	0.2	FE	-0.06	896.18	0.946	1	0.034	0.054
10	100	0.2	ME	-0.07	899.67	0.946	1	0.034	0.055
10	100	0.2	ME adj	-0.06	899.4	0.946	1	0.034	0.056

## Sheet: (ii.) chance cov imb
Number of Clusters	Cluster Size	ICC	Analysis	Relative Bias (%)	Precision	Coverage Probability	Power	RMSE	Type I Error
3	30	0.01	FE	-0.3	23.88	0.947	0.684	0.208	0.049
3	30	0.01	ME	-0.09	28.59	0.916	0.739	0.207	0.078
3	30	0.01	ME adj	-0.22	28.36	0.933	0.747	0.2	0.065
3	30	0.05	FE	0.6	23.9	0.951	0.693	0.205	0.048
3	30	0.05	ME	0.52	27.29	0.931	0.733	0.205	0.073
3	30	0.05	ME adj	0.67	26.87	0.931	0.731	0.205	0.068
3	30	0.1	FE	-0.16	23.89	0.95	0.682	0.206	0.053
3	30	0.1	ME	-0.17	26.29	0.93	0.714	0.207	0.076
3	30	0.1	ME adj	-0.31	26.2	0.934	0.709	0.208	0.071
3	30	0.2	FE	0.3	23.89	0.95	0.69	0.205	0.054
3	30	0.2	ME	0.56	25.42	0.935	0.709	0.208	0.064
3	30	0.2	ME adj	0.39	25.56	0.934	0.71	0.208	0.064
3	100	0.01	FE	-0.04	82.1	0.949	0.994	0.111	0.05
3	100	0.01	ME	-0.02	88.16	0.931	0.995	0.113	0.063
3	100	0.01	ME adj	-0.09	93.78	0.927	0.996	0.11	0.066
3	100	0.05	FE	0.09	82.21	0.951	0.995	0.11	0.052
3	100	0.05	ME	0.06	87.25	0.94	0.995	0.111	0.063
3	100	0.05	ME adj	0.12	88.94	0.936	0.995	0.111	0.067
3	100	0.1	FE	-0.34	82.16	0.953	0.996	0.11	0.056
3	100	0.1	ME	-0.33	85.6	0.943	0.996	0.111	0.066
3	100	0.1	ME adj	-0.33	86.73	0.94	0.996	0.111	0.07
3	100	0.2	FE	-0.03	82.18	0.952	0.995	0.109	0.048
3	100	0.2	ME	-0.01	84.25	0.946	0.996	0.11	0.054
3	100	0.2	ME adj	-0.01	85.33	0.943	0.996	0.11	0.058
4	30	0.01	FE	-0.55	43.5	0.948	0.902	0.153	0.048
4	30	0.01	ME	-0.33	51.06	0.923	0.931	0.152	0.071
4	30	0.01	ME adj	-0.59	54.24	0.931	0.942	0.145	0.062
4	30	0.05	FE	0.01	43.56	0.95	0.908	0.152	0.05
4	30	0.05	ME	0.12	48.26	0.937	0.924	0.151	0.064
4	30	0.05	ME adj	0.14	48.86	0.933	0.926	0.151	0.066
4	30	0.1	FE	-0.03	43.57	0.954	0.914	0.149	0.049
4	30	0.1	ME	0.07	46.67	0.944	0.924	0.149	0.062
4	30	0.1	ME adj	0.12	46.97	0.941	0.923	0.15	0.065
4	30	0.2	FE	0.35	43.46	0.947	0.906	0.153	0.045
4	30	0.2	ME	0.31	45.19	0.941	0.911	0.154	0.052
4	30	0.2	ME adj	0.33	45.41	0.938	0.911	0.154	0.055
4	100	0.01	FE	-0.31	148.56	0.952	1	0.082	0.053
4	100	0.01	ME	-0.32	157.25	0.939	1	0.082	0.063
4	100	0.01	ME adj	-0.35	170.93	0.932	1	0.081	0.071
4	100	0.05	FE	0.33	148.44	0.952	1	0.081	0.054
4	100	0.05	ME	0.28	154.1	0.945	1	0.081	0.06
4	100	0.05	ME adj	0.32	156.7	0.941	1	0.082	0.064
4	100	0.1	FE	0.53	148.48	0.952	1	0.081	0.048
4	100	0.1	ME	0.54	151.92	0.947	1	0.081	0.054
4	100	0.1	ME adj	0.53	153.02	0.944	1	0.082	0.057
4	100	0.2	FE	0	148.53	0.947	1	0.083	0.05
4	100	0.2	ME	0	150.43	0.945	1	0.083	0.053
4	100	0.2	ME adj	-0.05	151.13	0.944	1	0.083	0.055
5	30	0.01	FE	0.03	68.04	0.95	0.983	0.12	0.052
5	30	0.01	ME	-0.11	78.32	0.933	0.99	0.119	0.068
5	30	0.01	ME adj	-0.03	86.15	0.932	0.993	0.114	0.069
5	30	0.05	FE	-0.14	68.08	0.951	0.984	0.121	0.048
5	30	0.05	ME	-0.31	73.89	0.941	0.987	0.12	0.059
5	30	0.05	ME adj	-0.28	75.17	0.939	0.986	0.12	0.061
5	30	0.1	FE	0.26	68.11	0.95	0.983	0.121	0.052
5	30	0.1	ME	0.27	71.76	0.944	0.985	0.121	0.057
5	30	0.1	ME adj	0.25	72.16	0.941	0.986	0.121	0.062
5	30	0.2	FE	0.7	68.07	0.951	0.984	0.121	0.048
5	30	0.2	ME	0.69	69.99	0.949	0.986	0.12	0.051
5	30	0.2	ME adj	0.74	70.07	0.947	0.985	0.121	0.053
5	100	0.01	FE	0.23	231.73	0.948	1	0.066	0.05
5	100	0.01	ME	0.22	243.2	0.938	1	0.067	0.056
5	100	0.01	ME adj	0.14	263.72	0.932	1	0.066	0.065
5	100	0.05	FE	-0.14	231.55	0.951	1	0.066	0.049
5	100	0.05	ME	-0.19	238.1	0.946	1	0.066	0.053
5	100	0.05	ME adj	-0.23	240.75	0.944	1	0.066	0.057
5	100	0.1	FE	0.02	231.63	0.95	1	0.066	0.05
5	100	0.1	ME	0.02	235.46	0.95	1	0.066	0.051
5	100	0.1	ME adj	0.02	236.11	0.948	1	0.066	0.053
5	100	0.2	FE	-0.03	231.42	0.95	1	0.066	0.049
5	100	0.2	ME	-0.02	233.44	0.95	1	0.066	0.05
5	100	0.2	ME adj	-0.04	233.71	0.948	1	0.066	0.051
6	30	0.01	FE	0.2	97.64	0.949	0.998	0.101	0.046
6	30	0.01	ME	0.1	110.29	0.937	0.999	0.099	0.06
6	30	0.01	ME adj	-0.04	123.56	0.932	0.999	0.095	0.068
6	30	0.05	FE	0.22	97.8	0.948	0.999	0.102	0.049
6	30	0.05	ME	0.1	104.48	0.942	0.999	0.101	0.053
6	30	0.05	ME adj	0.07	106.35	0.938	0.999	0.102	0.058
6	30	0.1	FE	-0.51	97.76	0.95	0.999	0.101	0.054
6	30	0.1	ME	-0.55	101.89	0.948	0.999	0.1	0.057
6	30	0.1	ME adj	-0.55	102.3	0.946	0.999	0.101	0.058
6	30	0.2	FE	0.17	97.83	0.953	0.999	0.101	0.05
6	30	0.2	ME	0.26	99.93	0.95	0.999	0.101	0.051
6	30	0.2	ME adj	0.28	100	0.95	0.999	0.101	0.052
6	100	0.01	FE	-0.04	331.09	0.953	1	0.054	0.05
6	100	0.01	ME	-0.05	344.77	0.949	1	0.054	0.053
6	100	0.01	ME adj	-0.06	371.9	0.938	1	0.054	0.063
6	100	0.05	FE	-0.14	331.07	0.952	1	0.055	0.051
6	100	0.05	ME	-0.16	338.37	0.949	1	0.055	0.051
6	100	0.05	ME adj	-0.14	341.11	0.948	1	0.055	0.052
6	100	0.1	FE	0.06	331.17	0.948	1	0.055	0.053
6	100	0.1	ME	0.05	335.41	0.946	1	0.055	0.051
6	100	0.1	ME adj	0.07	336.02	0.946	1	0.055	0.053
6	100	0.2	FE	0.1	331.18	0.95	1	0.055	0.051
6	100	0.2	ME	0.1	333.32	0.949	1	0.055	0.052
6	100	0.2	ME adj	0.09	333.41	0.949	1	0.055	0.052
10	30	0.01	FE	0.02	266.08	0.954	1	0.061	0.052
10	30	0.01	ME	0.03	288.52	0.947	1	0.059	0.056
10	30	0.01	ME adj	0	323.26	0.944	1	0.057	0.061
10	30	0.05	FE	0.11	266.34	0.95	1	0.061	0.047
10	30	0.05	ME	0.14	277.26	0.95	1	0.06	0.05
10	30	0.05	ME adj	0.14	280.54	0.949	1	0.06	0.051
10	30	0.1	FE	0	266.32	0.949	1	0.061	0.051
10	30	0.1	ME	-0.02	272.74	0.947	1	0.061	0.05
10	30	0.1	ME adj	-0.02	273.39	0.947	1	0.061	0.051
10	30	0.2	FE	-0.09	266.36	0.951	1	0.061	0.049
10	30	0.2	ME	-0.09	269.53	0.951	1	0.06	0.05
10	30	0.2	ME adj	-0.1	269.57	0.951	1	0.06	0.05
10	100	0.01	FE	-0.02	896.87	0.949	1	0.034	0.052
10	100	0.01	ME	-0.01	920.38	0.946	1	0.033	0.051
10	100	0.01	ME adj	0.02	967.8	0.942	1	0.033	0.055
10	100	0.05	FE	0.03	896.01	0.951	1	0.033	0.051
10	100	0.05	ME	0.03	907.4	0.951	1	0.033	0.052
10	100	0.05	ME adj	0.02	911.18	0.95	1	0.033	0.052
10	100	0.1	FE	-0.06	896.94	0.952	1	0.033	0.051
10	100	0.1	ME	-0.05	903.47	0.953	1	0.033	0.051
10	100	0.1	ME adj	-0.06	904.18	0.953	1	0.033	0.05
10	100	0.2	FE	0.14	896.5	0.951	1	0.033	0.046
10	100	0.2	ME	0.15	899.7	0.95	1	0.033	0.047
10	100	0.2	ME adj	0.15	899.72	0.95	1	0.033	0.047

## Sheet: (iii.) cov confounding
Number of Clusters	Cluster Size	ICC	Analysis	Relative Bias (%)	Precision	Coverage Probability	Power	RMSE	Type I Error
3	30	0.01	FE	0.26	23.9	0.95	0.686	0.205	0.048
3	30	0.01	ME	-12.84	28.75	0.906	0.645	0.212	0.088
3	30	0.01	ME adj	0.24	26.41	0.943	0.726	0.201	0.059
3	30	0.05	FE	-0.32	23.88	0.95	0.688	0.203	0.05
3	30	0.05	ME	-7.17	27.27	0.924	0.677	0.206	0.075
3	30	0.05	ME adj	-0.32	25.56	0.939	0.712	0.203	0.058
3	30	0.1	FE	0.2	23.9	0.953	0.692	0.203	0.053
3	30	0.1	ME	-4.05	26.41	0.931	0.687	0.206	0.072
3	30	0.1	ME adj	0.23	25.17	0.94	0.709	0.205	0.06
3	30	0.2	FE	0.08	23.88	0.953	0.684	0.203	0.05
3	30	0.2	ME	-2.08	25.35	0.942	0.692	0.205	0.063
3	30	0.2	ME adj	0.1	24.78	0.947	0.702	0.205	0.059
3	100	0.01	FE	-0.09	82.17	0.952	0.996	0.11	0.05
3	100	0.01	ME	-5.26	88.48	0.93	0.993	0.115	0.074
3	100	0.01	ME adj	-0.09	88.68	0.941	0.997	0.11	0.06
3	100	0.05	FE	-0.02	82.25	0.951	0.995	0.11	0.049
3	100	0.05	ME	-2.48	87.15	0.937	0.993	0.112	0.06
3	100	0.05	ME adj	-0.06	85.84	0.944	0.995	0.111	0.054
3	100	0.1	FE	0.1	82.31	0.951	0.996	0.11	0.052
3	100	0.1	ME	-1.28	85.8	0.94	0.995	0.111	0.061
3	100	0.1	ME adj	0.16	84.91	0.947	0.996	0.111	0.061
3	100	0.2	FE	-0.13	82.32	0.953	0.995	0.109	0.046
3	100	0.2	ME	-0.83	84.31	0.946	0.995	0.11	0.052
3	100	0.2	ME adj	-0.11	84.11	0.948	0.995	0.11	0.052
4	30	0.01	FE	-0.21	43.6	0.95	0.909	0.151	0.049
4	30	0.01	ME	-11.56	51.52	0.902	0.879	0.16	0.092
4	30	0.01	ME adj	-0.22	49.07	0.941	0.929	0.148	0.058
4	30	0.05	FE	-0.24	43.49	0.949	0.91	0.152	0.05
4	30	0.05	ME	-5.95	48.23	0.932	0.895	0.154	0.075
4	30	0.05	ME adj	-0.18	46.18	0.941	0.917	0.152	0.062
4	30	0.1	FE	-0.46	43.44	0.945	0.9	0.153	0.048
4	30	0.1	ME	-3.81	46.55	0.933	0.893	0.154	0.062
4	30	0.1	ME adj	-0.48	45.16	0.941	0.907	0.154	0.053
4	30	0.2	FE	-0.09	43.45	0.951	0.908	0.15	0.048
4	30	0.2	ME	-1.82	45.16	0.945	0.907	0.15	0.054
4	30	0.2	ME adj	-0.06	44.38	0.947	0.912	0.15	0.052
4	100	0.01	FE	-0.25	148.44	0.95	1	0.082	0.052
4	100	0.01	ME	-4.42	157.64	0.929	1	0.086	0.071
4	100	0.01	ME adj	-0.23	159.95	0.938	1	0.083	0.059
4	100	0.05	FE	0.03	148.63	0.951	1	0.082	0.054
4	100	0.05	ME	-1.88	154.41	0.941	1	0.083	0.06
4	100	0.05	ME adj	0	152.78	0.945	1	0.082	0.058
4	100	0.1	FE	-0.17	148.46	0.947	1	0.082	0.051
4	100	0.1	ME	-1.19	152.04	0.944	1	0.082	0.058
4	100	0.1	ME adj	-0.18	150.81	0.945	1	0.082	0.056
4	100	0.2	FE	-0.18	148.54	0.95	1	0.083	0.051
4	100	0.2	ME	-0.69	150.44	0.947	1	0.083	0.052
4	100	0.2	ME adj	-0.17	149.8	0.948	1	0.083	0.052
5	30	0.01	FE	-0.19	68.14	0.952	0.985	0.121	0.049
5	30	0.01	ME	-10.24	79.11	0.898	0.977	0.131	0.101
5	30	0.01	ME adj	-0.18	76.62	0.942	0.991	0.118	0.058
5	30	0.05	FE	0.28	68.08	0.95	0.983	0.121	0.05
5	30	0.05	ME	-4.62	73.91	0.937	0.98	0.122	0.066
5	30	0.05	ME adj	0.29	71.4	0.942	0.986	0.121	0.059
5	30	0.1	FE	0.33	68.16	0.949	0.984	0.122	0.053
5	30	0.1	ME	-2.49	71.86	0.941	0.982	0.122	0.061
5	30	0.1	ME adj	0.37	70.01	0.946	0.985	0.122	0.057
5	30	0.2	FE	-0.18	68.19	0.951	0.983	0.121	0.049
5	30	0.2	ME	-1.6	70.08	0.946	0.981	0.121	0.053
5	30	0.2	ME adj	-0.2	69.1	0.948	0.983	0.121	0.052
5	100	0.01	FE	-0.06	231.22	0.951	1	0.066	0.051
5	100	0.01	ME	-3.61	242.91	0.934	1	0.068	0.07
5	100	0.01	ME adj	-0.06	246.27	0.944	1	0.065	0.057
5	100	0.05	FE	0	231.57	0.949	1	0.066	0.047
5	100	0.05	ME	-1.57	238.04	0.943	1	0.066	0.052
5	100	0.05	ME adj	0	235.76	0.946	1	0.066	0.05
5	100	0.1	FE	-0.16	231.44	0.951	1	0.066	0.044
5	100	0.1	ME	-1.04	235.33	0.949	1	0.066	0.046
5	100	0.1	ME adj	-0.17	233.56	0.949	1	0.066	0.046
5	100	0.2	FE	-0.01	231.67	0.952	1	0.065	0.052
5	100	0.2	ME	-0.43	233.68	0.95	1	0.065	0.053
5	100	0.2	ME adj	-0.01	232.68	0.951	1	0.065	0.052
6	30	0.01	FE	-0.29	97.89	0.951	0.999	0.101	0.056
6	30	0.01	ME	-9.45	111.51	0.902	0.997	0.11	0.104
6	30	0.01	ME adj	-0.32	109.19	0.946	1	0.098	0.063
6	30	0.05	FE	0.32	97.66	0.951	0.999	0.101	0.05
6	30	0.05	ME	-2.75	104.5	0.942	0.998	0.1	0.059
6	30	0.05	ME adj	0.37	104.67	0.943	0.999	0.1	0.057
6	30	0.1	FE	-0.15	97.84	0.949	0.998	0.101	0.053
6	30	0.1	ME	-1.96	102.01	0.944	0.998	0.101	0.055
6	30	0.1	ME adj	-0.16	101.67	0.944	0.998	0.101	0.054
6	30	0.2	FE	-0.35	97.85	0.949	0.998	0.101	0.051
6	30	0.2	ME	-1.2	99.97	0.947	0.998	0.101	0.054
6	30	0.2	ME adj	-0.33	99.62	0.946	0.998	0.101	0.053
6	100	0.01	FE	-0.1	330.78	0.949	1	0.056	0.052
6	100	0.01	ME	-2.32	344.65	0.942	1	0.056	0.061
6	100	0.01	ME adj	-0.1	364.06	0.938	1	0.055	0.064
6	100	0.05	FE	0	330.95	0.953	1	0.055	0.048
6	100	0.05	ME	-1	338.29	0.949	1	0.055	0.051
6	100	0.05	ME adj	-0.01	339.1	0.95	1	0.055	0.053
6	100	0.1	FE	0.08	331.33	0.95	1	0.055	0.05
6	100	0.1	ME	-0.48	335.64	0.949	1	0.055	0.054
6	100	0.1	ME adj	0.07	335.34	0.949	1	0.055	0.054
6	100	0.2	FE	-0.04	331.03	0.949	1	0.055	0.048
6	100	0.2	ME	-0.3	333.27	0.948	1	0.055	0.048
6	100	0.2	ME adj	-0.03	332.89	0.948	1	0.055	0.049
10	30	0.01	FE	0.12	266.45	0.949	1	0.061	0.052
10	30	0.01	ME	-6.46	290.43	0.901	1	0.069	0.101
10	30	0.01	ME adj	0.14	287.59	0.946	1	0.06	0.058
10	30	0.05	FE	-0.01	266.17	0.951	1	0.061	0.05
10	30	0.05	ME	-3	277.22	0.94	1	0.062	0.06
10	30	0.05	ME adj	-0.03	271.35	0.949	1	0.061	0.049
10	30	0.1	FE	0.09	266.38	0.952	1	0.062	0.052
10	30	0.1	ME	-1.65	272.77	0.948	1	0.062	0.056
10	30	0.1	ME adj	0.08	268.95	0.952	1	0.061	0.053
10	30	0.2	FE	0.06	266.38	0.949	1	0.061	0.05
10	30	0.2	ME	-0.77	269.59	0.948	1	0.061	0.05
10	30	0.2	ME adj	0.06	267.54	0.949	1	0.061	0.05
10	100	0.01	FE	0.06	896.54	0.95	1	0.033	0.051
10	100	0.01	ME	-2.07	920.77	0.935	1	0.035	0.07
10	100	0.01	ME adj	0.05	922.45	0.948	1	0.033	0.054
10	100	0.05	FE	0.14	897.17	0.953	1	0.033	0.047
10	100	0.05	ME	-0.8	908.56	0.95	1	0.033	0.05
10	100	0.05	ME adj	0.15	902.56	0.954	1	0.033	0.047
10	100	0.1	FE	0.14	896.4	0.951	1	0.033	0.047
10	100	0.1	ME	-0.39	902.91	0.951	1	0.033	0.05
10	100	0.1	ME adj	0.14	899.01	0.951	1	0.033	0.048
10	100	0.2	FE	0	896.5	0.949	1	0.034	0.049
10	100	0.2	ME	-0.25	899.72	0.95	1	0.034	0.051
10	100	0.2	ME adj	0	897.67	0.95	1	0.034	0.049

## Sheet: (iv.) complete confounding
Number of Clusters	Cluster Size	ICC	Analysis	Relative Bias (%)	Precision	Coverage Probability	Power	RMSE	Type I Error
3	30	0.01	FE	0.52	23.84	0.948	0.685	0.206	0.053
3	30	0.01	ME	-12.67	33.06	0.909	0.709	0.198	0.094
3	30	0.01	ME adj	-3.16	26.54	0.943	0.704	0.2	0.062
3	30	0.05	FE	-0.03	23.9	0.948	0.683	0.206	0.052
3	30	0.05	ME	-15.02	28.81	0.894	0.619	0.219	0.107
3	30	0.05	ME adj	-5.03	25.89	0.94	0.673	0.205	0.064
3	30	0.1	FE	-0.11	23.93	0.953	0.683	0.203	0.055
3	30	0.1	ME	-13.55	27.16	0.908	0.611	0.218	0.099
3	30	0.1	ME adj	-5.16	25.54	0.943	0.667	0.204	0.064
3	30	0.2	FE	0.41	23.85	0.952	0.69	0.204	0.049
3	30	0.2	ME	-10.17	25.65	0.924	0.621	0.215	0.079
3	30	0.2	ME adj	-4.21	25.03	0.943	0.668	0.206	0.059
3	100	0.01	FE	0	82.32	0.947	0.994	0.112	0.052
3	100	0.01	ME	-8.36	103.33	0.89	0.995	0.118	0.104
3	100	0.01	ME adj	-2.67	89.96	0.937	0.995	0.111	0.059
3	100	0.05	FE	0.37	82.18	0.954	0.996	0.109	0.053
3	100	0.05	ME	-5.91	89.96	0.918	0.993	0.115	0.086
3	100	0.05	ME adj	-2.24	86.78	0.945	0.995	0.11	0.061
3	100	0.1	FE	0.12	82.17	0.949	0.995	0.111	0.05
3	100	0.1	ME	-4.85	86.72	0.926	0.991	0.116	0.068
3	100	0.1	ME adj	-2.18	85.62	0.943	0.995	0.111	0.056
3	100	0.2	FE	0.05	82.1	0.951	0.995	0.11	0.048
3	100	0.2	ME	-3.53	84.49	0.94	0.993	0.113	0.059
3	100	0.2	ME adj	-1.88	84.53	0.946	0.994	0.111	0.053
4	30	0.01	FE	-0.09	43.47	0.953	0.908	0.151	0.051
4	30	0.01	ME	-14.74	60.87	0.878	0.903	0.158	0.122
4	30	0.01	ME adj	-5.84	49.82	0.94	0.908	0.148	0.063
4	30	0.05	FE	-0.16	43.46	0.951	0.908	0.151	0.05
4	30	0.05	ME	-14.67	50.92	0.877	0.847	0.172	0.128
4	30	0.05	ME adj	-7.03	47.22	0.933	0.888	0.154	0.072
4	30	0.1	FE	0.02	43.58	0.947	0.909	0.153	0.049
4	30	0.1	ME	-11.79	47.79	0.896	0.849	0.169	0.097
4	30	0.1	ME adj	-6.29	46.15	0.93	0.883	0.157	0.065
4	30	0.2	FE	-0.23	43.45	0.952	0.905	0.153	0.049
4	30	0.2	ME	-8.91	45.56	0.92	0.856	0.163	0.077
4	30	0.2	ME adj	-5.41	45.09	0.937	0.881	0.156	0.064
4	100	0.01	FE	-0.5	148.47	0.952	1	0.081	0.047
4	100	0.01	ME	-8.99	182.16	0.87	1	0.093	0.131
4	100	0.01	ME adj	-4.33	163.74	0.932	1	0.083	0.063
4	100	0.05	FE	0.08	148.42	0.95	1	0.083	0.046
4	100	0.05	ME	-5.3	158.06	0.911	1	0.09	0.085
4	100	0.05	ME adj	-3	154.98	0.937	1	0.085	0.06
4	100	0.1	FE	-0.09	148.54	0.949	1	0.082	0.049
4	100	0.1	ME	-3.97	153.25	0.93	1	0.086	0.066
4	100	0.1	ME adj	-2.53	152.53	0.941	1	0.084	0.057
4	100	0.2	FE	-0.01	148.51	0.949	1	0.082	0.051
4	100	0.2	ME	-2.66	150.68	0.941	1	0.084	0.059
4	100	0.2	ME adj	-1.82	150.77	0.944	1	0.083	0.055
5	30	0.01	FE	-0.18	68.14	0.95	0.982	0.121	0.05
5	30	0.01	ME	-15.52	95.08	0.839	0.979	0.138	0.157
5	30	0.01	ME adj	-7.06	78.79	0.93	0.98	0.121	0.073
5	30	0.05	FE	0.09	68.17	0.95	0.984	0.121	0.048
5	30	0.05	ME	-13.2	77.83	0.868	0.958	0.143	0.135
5	30	0.05	ME adj	-7.27	73.62	0.923	0.974	0.127	0.079
5	30	0.1	FE	-0.26	68.19	0.949	0.984	0.121	0.051
5	30	0.1	ME	-10.47	73.13	0.9	0.959	0.137	0.1
5	30	0.1	ME adj	-6.47	71.51	0.929	0.971	0.127	0.071
5	30	0.2	FE	-0.06	68.2	0.952	0.985	0.121	0.052
5	30	0.2	ME	-7.24	70.51	0.925	0.968	0.129	0.078
5	30	0.2	ME adj	-4.83	70	0.937	0.976	0.124	0.067
5	100	0.01	FE	0.07	231.67	0.951	1	0.065	0.048
5	100	0.01	ME	-8.02	277.08	0.846	1	0.079	0.153
5	100	0.01	ME adj	-4.16	254.59	0.924	1	0.069	0.075
5	100	0.05	FE	0.1	231.5	0.947	1	0.066	0.051
5	100	0.05	ME	-4.43	242.13	0.918	1	0.072	0.083
5	100	0.05	ME adj	-2.84	239.32	0.935	1	0.068	0.063
5	100	0.1	FE	0.09	231.36	0.95	1	0.066	0.053
5	100	0.1	ME	-3.09	236.42	0.936	1	0.069	0.067
5	100	0.1	ME adj	-2.1	235.57	0.944	1	0.067	0.061
5	100	0.2	FE	0.03	231.61	0.951	1	0.066	0.047
5	100	0.2	ME	-2.12	233.91	0.945	1	0.067	0.051
5	100	0.2	ME adj	-1.52	233.76	0.947	1	0.066	0.049
6	30	0.01	FE	-0.32	97.75	0.955	0.999	0.1	0.045
6	30	0.01	ME	-15.75	135.92	0.794	0.998	0.125	0.195
6	30	0.01	ME adj	-7.61	113.28	0.922	0.998	0.104	0.073
6	30	0.05	FE	-0.02	97.75	0.947	0.998	0.102	0.053
6	30	0.05	ME	-12.1	109.32	0.858	0.994	0.124	0.141
6	30	0.05	ME adj	-7.18	104.74	0.917	0.997	0.11	0.086
6	30	0.1	FE	0.03	97.71	0.948	0.999	0.101	0.047
6	30	0.1	ME	-8.89	103.34	0.901	0.995	0.115	0.092
6	30	0.1	ME adj	-5.8	101.64	0.928	0.997	0.107	0.068
6	30	0.2	FE	0.17	97.83	0.953	0.998	0.101	0.055
6	30	0.2	ME	-5.94	100.32	0.928	0.996	0.108	0.072
6	30	0.2	ME adj	-4.11	99.77	0.939	0.997	0.104	0.064
6	100	0.01	FE	-0.22	331.23	0.949	1	0.055	0.047
6	100	0.01	ME	-7.76	388.44	0.833	1	0.069	0.159
6	100	0.01	ME adj	-4.44	361.82	0.913	1	0.059	0.081
6	100	0.05	FE	0.03	331.07	0.949	1	0.055	0.054
6	100	0.05	ME	-3.89	343.14	0.92	1	0.06	0.081
6	100	0.05	ME adj	-2.65	339.94	0.935	1	0.057	0.066
6	100	0.1	FE	-0.14	330.63	0.949	1	0.055	0.051
6	100	0.1	ME	-2.88	336.28	0.936	1	0.058	0.065
6	100	0.1	ME adj	-2.1	335.1	0.941	1	0.057	0.059
6	100	0.2	FE	-0.07	330.8	0.953	1	0.054	0.048
6	100	0.2	ME	-1.9	333.26	0.948	1	0.056	0.053
6	100	0.2	ME adj	-1.4	332.82	0.95	1	0.055	0.051
10	30	0.01	FE	0.18	266.26	0.948	1	0.062	0.051
10	30	0.01	ME	-13.95	350.47	0.69	1	0.095	0.322
10	30	0.01	ME adj	-7.26	303.46	0.881	1	0.071	0.123
10	30	0.05	FE	0	266.57	0.945	1	0.062	0.05
10	30	0.05	ME	-8.26	284.45	0.864	1	0.077	0.138
10	30	0.05	ME adj	-5.64	278.45	0.908	1	0.069	0.088
10	30	0.1	FE	0.06	266.18	0.951	1	0.061	0.05
10	30	0.1	ME	-5.72	274.33	0.914	1	0.069	0.093
10	30	0.1	ME adj	-4.14	272.03	0.931	1	0.065	0.072
10	30	0.2	FE	0.11	266.2	0.954	1	0.061	0.052
10	30	0.2	ME	-3.79	269.82	0.935	1	0.064	0.072
10	30	0.2	ME adj	-2.83	268.91	0.942	1	0.063	0.064
10	100	0.01	FE	-0.05	896.37	0.951	1	0.034	0.051
10	100	0.01	ME	-5.53	990.89	0.818	1	0.046	0.179
10	100	0.01	ME adj	-3.59	953.75	0.892	1	0.039	0.1
10	100	0.05	FE	0	895.79	0.948	1	0.033	0.046
10	100	0.05	ME	-2.51	912.9	0.927	1	0.036	0.07
10	100	0.05	ME adj	-1.86	908.21	0.937	1	0.035	0.059
10	100	0.1	FE	0	896.16	0.945	1	0.034	0.048
10	100	0.1	ME	-1.74	904.25	0.935	1	0.035	0.061
10	100	0.1	ME adj	-1.32	902.23	0.94	1	0.035	0.058
10	100	0.2	FE	-0.04	896.15	0.95	1	0.033	0.054
10	100	0.2	ME	-1.21	899.73	0.944	1	0.034	0.058
10	100	0.2	ME adj	-0.93	898.88	0.946	1	0.034	0.056
