# Supplementary material for: The fixed-effects model for robust analysis of stepped-wedge cluster trials with a small number of clusters and continuous outcomes: a simulation study
Source: Trials. 2024 Oct 25;25:718. doi: 10.1186/s13063-024-08572-1 (PMC11515801; doi:10.1186/s13063-024-08572-1)
Supplement: Supplementary file 3 — Additional file 3. R code for simulation, analysis, and plotting. [file 13063_2024_8572_MOESM3_ESM.rmd]

---
title: "Simulation"
output: html_document
date: '2023-11-25'
editor_options: 
  chunk_output_type: console
---

```{r setup, include=FALSE}
knitr::opts_chunk$set(echo = TRUE)
```

# Data Simulation
```{r Functions}
# import libraries
library(dplyr)
library(reshape)
library(fixest)
library(lme4)
library(lmerTest) # for satterthwaite
library(pbkrtest) # for kenward roger

# Hausman test (function)
phtest_glmer <- function (glmerMod, glmMod){
  # coefficients
  coef.wi <- coef(glmMod)
  coef.re <- fixef(glmerMod)  ## changed coef() to fixef() for glmer
  # vcov matrices
  vcov.wi <- vcov(glmMod)
  vcov.re <- vcov(glmerMod)
  # relevant variables to compare
  names.wi <- names(coef.wi)
  names.re <- names(coef.re)
  coef.h <- names.re[names.re %in% names.wi]
  # difference in coefficients
  dbeta <- coef.wi[coef.h] - coef.re[coef.h]
  # degrees of freedm
  df <- length(dbeta)
  dvcov <- vcov.re[coef.h, coef.h] - vcov.wi[coef.h, coef.h]
  
  stat <- abs(t(dbeta) %*% as.matrix(solve(dvcov)) %*% dbeta)  ## added as.matrix()
  pval <- pchisq(stat, df = df, lower.tail = FALSE)
  
  names(stat) <- "chisq"
  parameter <- df
  names(parameter) <- "df"
  alternative <- "one model is inconsistent"
  res <- list(statistic = stat, p.value = pval, parameter = parameter, 
              method = "Hausman Test",  alternative = alternative,
              data.name=deparse(getCall(glmerMod)$data))  ## changed
  class(res) <- "htest"
  return(res)
}

# Generate imbalance (function)
genimbalancedf <- function(nseq_i){
  imbalancecov <- rbinom(n=nseq_i, size=1, prob=0.5)
  while(length(unique(imbalancecov))==1){
    imbalancecov <- rbinom(n=nseq_i, size=1,prob= 0.5)
  }
  imbalancecov
  # z-score
  z <- (imbalancecov-mean(imbalancecov))/sd(imbalancecov)
  z
  # permutation of imbalanced covariate orders
  clusterorders <- combinat::permn(1:nseq_i)
  clusterorders
  # proportion of time exposed
  exposureprop0 <- (1:nseq_i)/(nseq_i+1)
  exposureprop1 <- 1-exposureprop0
  exposureprop0
  exposureprop1
  # Balance scores
  clusterseq <- c()
  imbalanceseq <- c()
  B <- c()
  for(i in 1:length(clusterorders)){
    clusterseq <- c(clusterseq, paste(clusterorders[[i]], collapse=""))
    imbalanceseq <- c(imbalanceseq, paste(imbalancecov[clusterorders[[i]]], collapse=""))
    
    zorder <- z[clusterorders[[i]]]
    B <- c(B,((zorder %*% exposureprop0) - (zorder %*% exposureprop1)))
    
  }
  
  # make into df
  permseq.df <- data.frame(clusterseq, imbalanceseq, B)
  permseq.df <- permseq.df[order(permseq.df$B ),] # order by imbalance absolute value
  permseq.df <- permseq.df %>% mutate(Percentile = dplyr::ntile(B, 100)) # generate percentiles
  permseq.df$Percentile <- (permseq.df$Percentile/max(permseq.df$Percentile))*100
  permseq.df$imbalanceseq <- paste0("seq:",permseq.df$imbalanceseq) 
  return(permseq.df)
}

genimbalancedf_large <- function(nseq_i){
  imbalancecov <- rbinom(n=nseq_i, size=1, prob=0.5)
  while(length(unique(imbalancecov))==1){
    imbalancecov <- rbinom(n=nseq_i, size=1,prob= 0.5)
  }
  imbalancecov
  return(imbalancecov[order(imbalancecov)])
}

permseq.df$imbalanceseq %>% table
permseq.df$imbalanceseq %>% table %>% length

permseq.df %>% filter(Percentile >= 90)

```

```{r Set conditions}
# check working directory to save sim.df.FE (simulation results)
getwd()

# Export final dataset
settings <- c("n_clusters","covariateimb","clusterconfound","diff","tau","n_c")
saves <- c("point_estimate","variance","CP", "power", "RMSE", "MCSE")
analyses <- c("FE","ME_simple", "ME_adj")
saves_analyses <- paste(rep(saves, each = length(analyses)), analyses, sep = ".")
# add small sample correction saves
saves_analyses <- c(saves_analyses, paste("power.ME_simple",c("KR","Sat"), sep="."), "power.ME_simple.Sat_correctioncomp", "power.ME_correctioncomp", "power.FE_correctioncomp")
saves_analyses <- c(saves_analyses, "power.ME_adj.KR", "power.ME_adj.Sat_correctioncomp", "power.ME_adj_correctioncomp")
# add hausman test saves
saves_analyses <- c(saves_analyses, "p.Hausman_simple", "power.Hausman_simple")
# add ICC estimation saves
saves_analyses <- c(saves_analyses, "ICC_P1", "ICC_P1PJ", "ICC_full") 
saves_analyses <- c(saves_analyses, "ICC_P1_MCSE", "ICC_P1PJ_MCSE", "ICC_full_MCSE")

saves_analyses <- c(saves_analyses, "percent_isSingular.ME_simple", "percent_isSingular.ME_adj", "percent_converge_errors.ME_simple", "percent_converge_errors.ME_adj")
# create df for exporting
sim.df.export <- data.frame(matrix(ncol=length(c(settings, saves_analyses)), nrow=0))
# rename columns
names(sim.df.export) <- c(settings, saves_analyses)
sim.df.export$covariateimb <- as.character(sim.df.export$covariateimb)
sim.df.export

# Set Simulation Parameters
n_sims <- 10000
sim_ratio_correction <- 2000/n_sims

nclusters <- 1 # c(1) per sequence
nseq <- c(3,4,5,6,10)

ICC <- c(0.01, 0.05, 0.1, 0.2)
diff <- c(0, 0.5)
n_c.a <- c(30, 100)

# set a Batch
Batch <- 1
Batch <- 2
Batch <- 3
Batch <- 4

if(Batch == 1){
  covariateimbalance <- "none"
  cluster_confounding <- 0
}else if(Batch ==2){
  covariateimbalance <- "none" 
  cluster_confounding <- 1
  set.seed(715)
}else if(Batch==3){
  covariateimbalance <- "random" 
  cluster_confounding <- 0
  set.seed(9452)
}else if(Batch==4){
  covariateimbalance <- 0.90 
  cluster_confounding <- 0
  set.seed(486219)
}

Batch
```

```{r Simulating data}
ptm <- proc.time()
# run simulation
for(seq in nseq){
  for(c in nclusters){
    for(b in ICC){
      for(a in diff){
        for(e in n_c.a){
          for(d in cluster_confounding){ 
            for(imb in covariateimbalance){
              
              if(
                imb != "none"
                &
                d == 1
              ){
                break
              }
              
              isSingular.ME_simple <- 0
              isSingular.ME_adj <- 0
              n_converge_errors.ME_simple <- 0
              n_converge_errors.ME_adj <- 0
              
              settings <- c("n_clusters", "covariateimb","clusterconfound","diff","tau","n_c")
              saves <- c("point_estimate","variance","CP", "power")
              analyses <- c("FE","ME_simple", "ME_adj")
              saves_analyses <- paste(rep(saves, each = length(analyses)), analyses, sep = ".")
              # add small sample correction saves
              saves_analyses <- c(saves_analyses, paste("power.ME_simple",c("KR","Sat"), sep="."))
              saves_analyses <- c(saves_analyses,  paste("power.ME_adj",c("KR","Sat"), sep="."))
              # add hausman test saves
              saves_analyses <- c(saves_analyses, "p.Hausman_simple", "power.Hausman_simple")
              # add ICC estimation saves
              saves_analyses <- c(saves_analyses, "ICC_P1", "ICC_P1PJ", "ICC_full") 
              
              # create df for exporting
              sim.df.temp <- data.frame(matrix(ncol=length(c(settings, saves_analyses)), nrow=0))
              # rename columns
              names(sim.df.temp) <- c(settings, saves_analyses)
              sim.df.temp$covariateimb <- as.character(sim.df.temp$covariateimb)
              sim.df.temp
              
              for(f in 1:n_sims){
                maxdesign <- t(replicate(c,c(rep(0,1),rep(1,max(nseq)))))
                for(row in 1:(max(nseq)-1)){
                  maxdesign <- rbind(
                    maxdesign,
                    t(replicate(c,c(rep(0,1+row),rep(1,max(nseq)-row))))
                  )
                }
                design <- maxdesign[1:(seq*c),1:(seq+1)]
                
                # Cluster Random Effects
                ## calculate tau from ICC: a ~ N(0, tau^2), tau^2 = ICC(residual variance)/(1-ICC)
                tau <- (b*(1)/(1-b)) %>% sqrt()
                cluster <- rnorm(n=nrow(design), mean=0, sd=tau)
                # if there's cluster confounding, sort by cluster so lowest value clusters get int earlier
                if(d==1){
                  cluster <- sort(cluster, decreasing=F)
                }
                
                ## Fixed Effects
                mu0 <- 1.5 # grand mean, doesn't really do anything
                b_tx <- a # intervention effect
                b_time <- 0.2 # fixed linear time slope
                
                # Matrices of effects based on design matrix of exposed and unexposed clusters            
                ## random cluster effect
                matrix.cluster <- replicate(ncol(design),cluster)
                ## treatment effect
                matrix.b_tx <- design * b_tx
                ## fixed linear time effect
                matrix.b_time <- t(replicate(nrow(design), b_time*(1:(ncol(design)))))
                
                if(imb == "none"){
                  rho <- 0
                }else{
                  rho <- 0.3
                }
                if(d==0){ # if no cluster-confounding
                  if(imb %in% c("none","random")){ # generate random imbalanced covariate
                    imbalancecov <- rbinom(n=seq*c, size=1, prob=0.5)
                    while(length(unique(imbalancecov))==1){ # make sure imbalanced covariate value isn't all 0 or all 1
                      imbalancecov <- rbinom(n=seq*c, size=1,prob= 0.5)
                    }
                    matrix.covimb <- replicate(ncol(design),imbalancecov) # make covimbalance matrix
                  }else if(imb==0.90){ # generate confounding scenario
                    if(seq*c < 6){
                      imbpercent <- as.numeric(imb)*100
                      
                      permcov.df <- genimbalancedf(nseq_i=seq*c)
                      # percentiles for same values
                      permcov.df$PercentileSame <- ifelse(
                        permcov.df$B == min(filter(permcov.df, Percentile>=(imbpercent))$B), 
                        90,
                        permcov.df$Percentile
                      )
                      permcov.df2 <- filter(permcov.df, PercentileSame==imbpercent)
                      imbalance_seq <- sample_n(permcov.df2, 1)$imbalanceseq
                      imbalance_seq <- sub(".*seq:", "", imbalance_seq) 
                      imbalancecov <- as.numeric(unlist(strsplit(imbalance_seq,"")))
                      matrix.covimb <- replicate(ncol(design),imbalancecov)
                    }
                    else{
                      imbalancecov <- genimbalancedf_large(nseq_i=seq*c)
                      matrix.covimb <- replicate(ncol(design),imbalancecov)
                    }
                  }
                }else if(d==1){ # if there is cluster-confounding
                  if(seq*c < 6){
                    imbpercent <- 90
                    
                    permcov.df <- genimbalancedf(nseq_i=seq*c)
                    # percentiles for same values
                    permcov.df$PercentileSame <- ifelse(
                      permcov.df$B == min(filter(permcov.df, Percentile>=(imbpercent))$B),
                      90,
                      permcov.df$Percentile
                    )
                    permcov.df2 <- filter(permcov.df, PercentileSame==imbpercent)
                    imbalance_seq <- sample_n(permcov.df2, 1)$imbalanceseq
                    imbalance_seq <- sub(".*seq:", "", imbalance_seq)
                    imbalancecov <- as.numeric(unlist(strsplit(imbalance_seq,"")))
                    matrix.covimb <- replicate(ncol(design),imbalancecov)
                  }
                  else{
                    imbalancecov <- genimbalancedf_large(nseq_i=seq*c)
                    matrix.covimb <- replicate(ncol(design),imbalancecov)
                  }
                }
                
                
                # Expected Outcome without residuals (matrix form)
                ln_response.2 <- mu0 + matrix.cluster + matrix.b_tx + matrix.b_time + matrix.covimb*rho
                # Name rows and columns of matrix
                dimnames(ln_response.2) <- list(paste("c",1:nrow(ln_response.2),sep=""),
                                                paste("p",1:ncol(ln_response.2),sep=""))
                
                # make into dataframe of outcomes with reshape package
                ln_response.df.2 <- ln_response.2 %>% as.data.frame.table
                colnames(ln_response.df.2) <- c("X1","X2","value")
                ln_response.df.2$tx.var <- design %>% c()
                
                ln_response.df.2$covimb <- (matrix.covimb %>% c())
                
                # generate cluster:period sizes as n_cp matrix
                ## average cluster sizes based on gamma distribution
                n_c <- rgamma(n=nrow(design), shape=e, scale=1) # set e
                ## realized cluster:period sizes based on Poisson distribution
                n_cp <- matrix(data=0, nrow=nrow(design),ncol=ncol(design))
                for(g in 1:nrow(design)){ # for each cluster
                  n_cp[g,] <- rpois(n=ncol(design), lambda=n_c[g]) # fill with poisson dist from n_c
                }
                dimnames(n_cp) <- list(paste("c",1:nrow(n_cp), sep=""),
                                       paste("p",1:ncol(n_cp),sep=""))
                ## make into dataframe with reshape package
                n_cp.df <- n_cp %>% as.data.frame.table
                colnames(n_cp.df) <- c("X1","X2","value")
                
                # dataframe of outcomes with appropriate number of individuals
                sim_dat <- data.frame()
                # generate residual errors for individuals in each cluster:period
                for(i in 1:nrow(ln_response.df.2)){
                  # add the following rows
                  sim_dat <- sim_dat %>%
                    bind_rows(
                      bind_cols(
                        # conditions
                        (ln_response.df.2[i,] %>% select(-value)),
                        # outcomes + residual error n_cp times
                        (ln_response.df.2[i,c("value")] + rnorm(n=n_cp.df[i,c("value")], mean=0, sd=1)) %>% as.data.frame() 
                      )
                    )
                }
                # name columns
                names(sim_dat) <- c("cluster","period","tx.var","covimb", "value")
                
                # Model simulated data
                ## Fixed Effects
                FE <- lm(value~tx.var+period+cluster, data=sim_dat)
                
                
                # https://stackoverflow.com/questions/54597496/how-to-cope-with-a-singular-fit-in-a-linear-mixed-model-lme4 : surpress isSingular error warning for ME models
                ME_simple <- lme4::lmer(value~tx.var+period+(1|cluster), data=sim_dat,
                                        control=lmerControl(check.conv.singular = .makeCC(action = "ignore",  tol = 1e-4))
                )
                
                # Satterthwaite
                ME_simple.Sat <- lmerTest::lmer(value~tx.var+period+(1|cluster), data=sim_dat) 
                p_S <- summary(ME_simple.Sat)$coefficients[2,5]
                
                ME_adj.Sat <- lmerTest::lmer(value~tx.var+period+(1|cluster)+covimb, data=sim_dat)
                p_S_adj <- summary(ME_adj.Sat)$coefficients[2,5] # might need to check this
                
                # since KR takes so long, only run it for batch 1 (no imbalance)
                if(Batch == 1){
                  if(seq < 6){
                    if(f <= n_sims*sim_ratio_correction){
                      
                      # Kenward-Roger
                      anova_KR <- anova(ME_simple.Sat, type=2, ddf="Kenward-Roger")
                      p_KR <- anova_KR$`Pr(>F)`[1]
                      
                      anova_KR_adj <- anova(ME_adj.Sat, type=2, ddf="Kenward-Roger")
                      p_KR_adj <- anova_KR_adj$`Pr(>F)`[1]
                    }else{
                      p_KR <- NA
                      p_KR_adj <- NA 
                    }
                  }else{
                    p_KR <- NA
                    p_KR_adj <- NA 
                  }
                }else{
                  p_KR <- NA
                  p_KR_adj <- NA
                }
                
                ME_adj <- lme4::lmer(value~tx.var+period+(1|cluster)+covimb, data=sim_dat,
                                     control=lmerControl(check.conv.singular = .makeCC(action = "ignore",  tol = 1e-4))
                )
                
                # # check if it's singular (ME is too complicated)
                isSingular.ME_simple <- isSingular(ME_simple) + isSingular.ME_simple
                isSingular.ME_adj <- isSingular.ME_adj + isSingular(ME_adj)
                
                # # check if there's nonconvergence
                relgrad.ME_simple <- try( 
                  with(ME_simple@optinfo$derivs,solve(Hessian,gradient)),
                  silent=TRUE
                )
                relgrad.ME_simple <- ifelse(is.numeric(relgrad.ME_simple),0,1) 
                
                relgrad.ME_adj <- try( 
                  with(ME_adj@optinfo$derivs,solve(Hessian,gradient)),
                  silent=TRUE
                )
                relgrad.ME_adj <- ifelse(is.numeric(relgrad.ME_adj),0,1)
                
                n_converge_errors.ME_simple <- n_converge_errors.ME_simple + (max(abs(relgrad.ME_simple)) >= 0.001)
                n_converge_errors.ME_adj <- n_converge_errors.ME_adj + (max(abs(relgrad.ME_adj)) >= 0.001)
                
                p1_RE <- data.frame(VarCorr(lmer(value~(1|cluster), data=filter(sim_dat, period == "p1"))))
                p1_t2c <- p1_RE[1,"vcov"]
                p1_s2e <- p1_RE[2,"vcov"]
                p1_pJ_RE <- data.frame(VarCorr(
                  lmer(value~ period + (1|cluster), data=filter(sim_dat, period %in% c("p1", paste0("p",seq+1))) )
                ))
                p1_pJ_t2c <- p1_pJ_RE[1,"vcov"]
                p1_pJ_s2e <- p1_pJ_RE[2,"vcov"]
                full_RE <- data.frame(VarCorr(ME_simple))
                full_t2c <- full_RE[1,"vcov"]
                full_s2e <- full_RE[2,"vcov"]
                
                sim.df.temp <- sim.df.temp %>% add_row(
                  "n_clusters" = c*seq, 
                  "covariateimb" = as.character(imb),
                  "clusterconfound" = d, 
                  "diff" = a, # set a
                  "tau" = tau, # set tau
                  "n_c" = e, # set n_c
                  
                  # results
                  "point_estimate.FE" = summary(FE)$coefficients[2,1],
                  "point_estimate.ME_simple" = summary(ME_simple)$coefficients[2,1],
                  "point_estimate.ME_adj" = summary(ME_adj)$coefficients[2,1],
                  "variance.FE" = diag(vcov(FE))[2],
                  "variance.ME_simple" = diag(vcov(ME_simple))[2],
                  "variance.ME_adj" = diag(vcov(ME_adj))[2],
                  "CP.FE" = between(a, confint(FE, "tx.var", method="Wald", level=0.95)[1], confint(FE, "tx.var", method="Wald", level=0.95)[2]),
                  "CP.ME_simple" = between(a, confint(ME_simple, "tx.var", method="Wald", level=0.95)[1], confint(ME_simple, "tx.var", method="Wald", level=0.95)[2]),
                  "CP.ME_adj" = between(a, confint(ME_adj, "tx.var", method="Wald", level=0.95)[1], confint(ME_adj, "tx.var", method="Wald", level=0.95)[2]),
                  "power.FE" = 1-between(0, confint(FE, "tx.var", method="Wald", level=0.95)[1], confint(FE, "tx.var", method="Wald", level=0.95)[2]), # two-tail power
                  "power.ME_simple" = 1-between(0, confint(ME_simple, "tx.var", method="Wald", level=0.95)[1], confint(ME_simple, "tx.var", method="Wald", level=0.95)[2]), # two-tail power  
                  "power.ME_adj" = 1-between(0, confint(ME_adj, "tx.var", method="Wald", level=0.95)[1], confint(ME_adj, "tx.var", method="Wald", level=0.95)[2]), 
                  "power.ME_simple.KR" = p_KR < 0.05, 
                  "power.ME_simple.Sat" = p_S < 0.05, 
                  "power.ME_adj.KR" = p_KR_adj < 0.05,
                  "power.ME_adj.Sat" = p_S_adj < 0.05,
                  "p.Hausman_simple" = phtest_glmer(glmerMod=ME_simple, glmMod=FE)$p.value[1],
                  "power.Hausman_simple" = phtest_glmer(glmerMod=ME_simple, glmMod=FE)$p.value[1]<0.05,
                  "ICC_P1" = (p1_t2c/(p1_t2c+p1_s2e)),                   
                  "ICC_P1PJ" = (p1_pJ_t2c/(p1_pJ_t2c+p1_pJ_s2e)), 
                  "ICC_full" = (full_t2c/(full_t2c+full_s2e))  
                )
                # Print number of scenarios simulated
                print(paste0(nrow(sim.df.export),"_",nrow(sim.df.temp)/n_sims))
                print(paste0("export","_diff",a, "_covariateimb", imb, "_clusterconf", d, "_nclusters", c*seq, "_nc", e, "_ICC", b))
              }
              
              
              # Save summarized output per scenario in df
              sim.df.export <- sim.df.export %>% add_row(
                "n_clusters" = c*seq, 
                "covariateimb" = as.character(imb),
                "clusterconfound" = d, 
                "diff" = a,
                "tau" = tau,
                "n_c" = e, 
                
                "point_estimate.FE" = mean(sim.df.temp$point_estimate.FE),
                "point_estimate.ME_simple" = mean(sim.df.temp$point_estimate.ME_simple),
                "point_estimate.ME_adj" = mean(sim.df.temp$point_estimate.ME_adj),
                "variance.FE" = mean(sim.df.temp$variance.FE),
                "variance.ME_simple" = mean(sim.df.temp$variance.ME_simple),
                "variance.ME_adj" = mean(sim.df.temp$variance.ME_adj),
                "CP.FE" = mean(sim.df.temp$CP.FE),
                "CP.ME_simple" = mean(sim.df.temp$CP.ME_simple),
                "CP.ME_adj" = mean(sim.df.temp$CP.ME_adj),
                "power.FE" = mean(sim.df.temp$power.FE),
                "power.ME_simple" = mean(sim.df.temp$power.ME_simple), 
                "power.ME_adj" =  mean(sim.df.temp$power.ME_adj), 
                "RMSE.FE"= ((a-sim.df.temp$point_estimate.FE)^2) %>% mean() %>% sqrt(),                    
                "RMSE.ME_simple" = ((a-sim.df.temp$point_estimate.ME_simple)^2) %>% mean() %>% sqrt(),         
                "RMSE.ME_adj" = ((a-sim.df.temp$point_estimate.ME_adj)^2) %>% mean() %>% sqrt(),
                "MCSE.FE"= sd(sim.df.temp$point_estimate.FE),                    
                "MCSE.ME_simple" = sd(sim.df.temp$point_estimate.ME_simple),         
                "MCSE.ME_adj" = sd(sim.df.temp$point_estimate.ME_adj),
                "power.ME_simple.Sat" = mean(sim.df.temp$power.ME_simple.Sat), 
                "power.ME_simple.KR" = mean(na.omit(sim.df.temp$power.ME_simple.KR)),
                "power.ME_simple.Sat_correctioncomp" = mean(sim.df.temp$power.ME_simple.Sat[1:(n_sims*sim_ratio_correction)]),
                "power.ME_correctioncomp" = mean(sim.df.temp$power.ME_simple[1:(n_sims*sim_ratio_correction)]),
                "power.FE_correctioncomp" = mean(sim.df.temp$power.FE[1:(n_sims*sim_ratio_correction)]), # to compare against FE
                "power.ME_adj.KR" = mean(na.omit(sim.df.temp$power.ME_adj.KR)),
                "power.ME_adj.Sat_correctioncomp" = mean(sim.df.temp$power.ME_adj.Sat[1:(n_sims*sim_ratio_correction)]),  
                "power.ME_adj_correctioncomp" = mean(sim.df.temp$power.ME_adj[1:(n_sims*sim_ratio_correction)]),
                "p.Hausman_simple" = mean(sim.df.temp$p.Hausman_simple),
                "power.Hausman_simple" = mean(sim.df.temp$power.Hausman_simple),
                "ICC_P1" = mean(sim.df.temp$ICC_P1), 
                "ICC_P1PJ" = mean(sim.df.temp$ICC_P1PJ), 
                "ICC_full" = mean(sim.df.temp$ICC_full),
                "ICC_P1_MCSE" = sd(sim.df.temp$ICC_P1), 
                "ICC_P1PJ_MCSE" = sd(sim.df.temp$ICC_P1PJ), 
                "ICC_full_MCSE" = sd(sim.df.temp$ICC_full),
                "percent_isSingular.ME_simple" = isSingular.ME_simple/n_sims,
                "percent_isSingular.ME_adj" = isSingular.ME_adj/n_sims,
                "percent_converge_errors.ME_simple" = n_converge_errors.ME_simple/n_sims,
                "percent_converge_errors.ME_adj" = n_converge_errors.ME_adj/n_sims
              )
              
              # Save simulated point estimates, variance estimates, and p-values from f simulations
              ## create dataframe with point estimates, variance estimates, and p-values
              sim.df.temp
              
              # export to directory
              write.csv(
                sim.df.temp,
                file.path(getwd(),
                          file.path("Simulated data files"),
                          paste(paste0("export","_diff",a, "_covariateimb", imb, "_clusterconf",d,"_nclusters",c*seq,"_nc",e,"_ICC",b), ".csv", sep=""))
              )
              
              
            }
          }
        }
      }
    }
  }
}
proc.time()-ptm 


# Export
write.csv(sim.df.export, file.path(paste0(getwd(), "/sim.df.export", n_sims, "_Batch", Batch, ".csv")))
```

```{r Clean results}
library(dplyr)

sim.df.exportbatch1 <- read.csv(paste0(getwd(),"/sim.df.export10000_Batch1.csv"))
sim.df.exportbatch2 <- read.csv(paste0(getwd(),"/sim.df.export10000_Batch2.csv"))
sim.df.exportbatch3 <- read.csv(paste0(getwd(),"/sim.df.export10000_Batch3.csv"))
sim.df.exportbatch4 <- read.csv(paste0(getwd(),"/sim.df.export10000_Batch4.csv"))

sim.df.exportbatch2$power.ME_adj.KR <- as.numeric(sim.df.exportbatch2$power.ME_adj.KR)
sim.df.exportbatch2$power.ME_simple.KR <- as.numeric(sim.df.exportbatch2$power.ME_simple.KR)

sim.df.export_original <- rbind(
  sim.df.exportbatch1,
  sim.df.exportbatch2,
  sim.df.exportbatch3,
  sim.df.exportbatch4
)
sim.df.export_original <- sim.df.export_original %>% filter(!(covariateimb==0.9 & n_clusters == 6 & n_c==30 & tau==min(sim.df.export_original$tau)))

sim.df.export_original

# edit original colnames to match new naming convention
colnames(sim.df.export_original) <- gsub("simple_adj", "adj", colnames(sim.df.export_original))

sim.df.export <- sim.df.export_original
sim.df.export %>% nrow()

table(sim.df.export$clusterconfound, sim.df.export$covariateimb)

sim.df.export<- sim.df.export %>%
  dplyr::select(-X)

sim.df.export %>% head()
sim.df.export %>% tail()
sim.df.export %>% colnames()

# conditions for id to melt by
conditions <- sim.df.export %>%
  dplyr::select(-p.Hausman_simple) %>%
  select(!contains(".")) %>%
  select(!contains("ICC")) %>%
  colnames()
conditions

# point_estimate results
results.point_estimate <- sim.df.export %>%
  dplyr::select(c(conditions, contains("point_estimate"))) %>%
  reshape::melt(id = conditions) %>%
  mutate(variable = gsub("^.*\\.","",variable)) %>%
  dplyr::rename(Analysis = variable, point_estimate = value)
results.point_estimate %>% head()

# variance results
results.variance <- sim.df.export %>%
  dplyr::select(c(conditions, contains("variance"))) %>%
  reshape::melt(id = conditions) %>%
  mutate(variable = gsub("^.*\\.","",variable)) %>%
  dplyr::rename(Analysis = variable, variance = value)
results.variance %>% head()

# CP results
results.CP <- sim.df.export %>%
  dplyr::select(c(conditions, contains("CP"))) %>%
  reshape::melt(id = conditions) %>%
  mutate(variable = gsub("^.*\\.","",variable)) %>%
  dplyr::rename(Analysis = variable, CP = value)
results.CP %>% head()

# power results
results.power <- sim.df.export %>%
  dplyr::select(c(conditions, contains("power"))) %>%
  reshape::melt(id = conditions) %>%
  mutate(variable = gsub("^.*\\.","",variable)) %>%
  dplyr::rename(Analysis = variable, power = value)
results.power %>% head()

# RMSE results
results.RMSE <- sim.df.export %>%
  dplyr::select(c(conditions, contains("RMSE"))) %>%
  reshape::melt(id = conditions) %>%
  mutate(variable = gsub("^.*\\.","",variable)) %>%
  dplyr::rename(Analysis = variable, RMSE = value)
results.RMSE %>% head()

# MCSE results
results.MCSE <- sim.df.export %>%
  dplyr::select(c(conditions, contains("MCSE"))) %>%
  reshape::melt(id = conditions) %>%
  mutate(variable = gsub("^.*\\.","",variable)) %>%
  dplyr::rename(Analysis = variable, MCSE = value)
results.MCSE %>% head()

# merge all results
results.df <- merge(
  merge(
    merge(
      merge(
        merge(results.point_estimate, results.variance), results.CP
      ),
      results.power
    ),
    results.RMSE
  ),
  results.MCSE
)
results.df %>% head()

# create new columns
results.df$relbias <- ((results.df$point_estimate-results.df$diff)/results.df$diff)*100
results.df$bias <- results.df$point_estimate-results.df$diff
results.df %>% filter(clusterconfound==0, Analysis=="ME_adj")
results.df <- results.df[!(results.df$covariateimb ==0 & results.df$Analysis=="ME_adj"), ]
results.df$ICC <- paste0("ICC = ", round(results.df$tau^2/(1+results.df$tau^2), digits=2))
results.df$delta <- paste0("/delta = ", results.df$diff)
results.df$cellsize <- paste0("avg c:p size = ", results.df$n_c)
results.df$precision <- 1/results.df$variance
results.df$Analysis.backup <- results.df$Analysis
results.df$Analysis <- factor(ifelse(results.df$Analysis == "ME_simple", "ME", ifelse(results.df$Analysis=="ME_adj", "ME adj", results.df$Analysis)))

table(results.df$Analysis, results.df$Analysis.backup)

str(results.df)

table(results.df$Analysis, results.df$Analysis.backup) # check
```

# # Generate Figures 2, 5, 7, 8
```{r * Plot results}
library(cowplot)
library(tidyverse)
library(latex2exp)
# Function to draw label on cowplot
draw_label_theme <- function(label, theme = NULL, element = "text", ...) {
  if (is.null(theme)) {
    theme <- ggplot2::theme_get()
  }
  if (!element %in% names(theme)) {
    stop("Element must be a valid ggplot theme element name")
  }
  
  elements <- ggplot2::calc_element(element, theme)
  
  cowplot::draw_label(label, 
                      fontfamily = elements$family,
                      fontface = elements$face,
                      colour = elements$color,
                      size = elements$size,
                      ...
  )
}

# set ggplot colors, shapes, sizes
colors <- c("black","black","black")
shapes <- c(1, 4, 3)
sizes <- 2.7

# different title names
title1 <- "No cluster-level covariate imbalance or confounding"
title2 <- "Cluster-level chance covariate imbalance"
title3 <- "Cluster-level covariate confounding"
title4 <- "Complete cluster-level confounding"

# cowplots

results.df$cellsize2 <- factor(results.df$n_c)
levels(results.df$cellsize2)
levels(results.df$cellsize2) <- c("30" = TeX("$\\bar{n}_{i}=30$"), "100" = TeX("$\\bar{n}_{i}=100$"))
table(results.df$cellsize, results.df$cellsize2)

results.df$ICC2 <- factor(results.df$ICC)
levels(results.df$ICC2) 
levels(results.df$ICC2) <- c("ICC = 0.01"=TeX("$ICC=0.01$"), "ICC = 0.05"=TeX("$ICC=0.05$"), "ICC = 0.1"=TeX("$ICC=0.1$"), "ICC = 0.2"=TeX("$ICC=0.2$"))

# No cluster-level covariate imbalance or confounding
cowplot::plot_grid(
  ggdraw() +
    draw_label_theme(title1,  element = "plot.title", x = 0.05, hjust = 0, vjust = 1)
  ,
  cowplot::plot_grid(
    results.df %>%
      filter(covariateimb=="none", clusterconfound==0) %>%
      filter(diff!=0) %>%
      ggplot(aes(x = factor(n_clusters), y = relbias, group = Analysis, color = Analysis, shape=Analysis)) +
      geom_line() + geom_point(size = sizes) +
      facet_grid(rows=vars(cellsize2), cols=vars(ICC2), labeller=label_parsed) +
      theme_bw() +
      scale_colour_manual(values=colors) +
      scale_shape_manual(values=shapes)+
      ylab("Rel Bias (%)") +xlab("# of clusters") +
      coord_cartesian(ylim = c(-3.6, 3.6)) + scale_y_continuous(breaks = seq(-3, 3, by = 1.5)) +
      theme(legend.position="none")
    ,
    results.df %>%
      filter(covariateimb=="none", clusterconfound==0) %>%
      filter(diff!=0) %>%
      ggplot(aes(x = factor(n_clusters), y = precision, group = Analysis, color = Analysis, shape=Analysis)) +
      geom_line() + geom_point(size = sizes) +
      facet_grid(rows=vars(cellsize2), cols=vars(ICC2), labeller=label_parsed, scales="free_y") +
      theme_bw() +
      scale_colour_manual(values=colors) +
      scale_shape_manual(values=shapes)+
      ylab("Precision") +xlab("# of clusters") +
      ggh4x::facetted_pos_scales(y = list(
        cellsize2 == "bar(n)[i] * {\n    phantom() == phantom()\n} * 30" ~ scale_y_continuous(breaks = seq(0, 400, by = 100)),
        cellsize2 == "bar(n)[i] * {\n    phantom() == phantom()\n} * 100" ~ scale_y_continuous(breaks = seq(0, 1000, by = 250))
      )) +
      theme(legend.position="none")
    ,
    results.df %>%
      filter(covariateimb=="none", clusterconfound==0) %>%
      filter(diff!=0) %>%
      ggplot(aes(x = factor(n_clusters), y = CP, group = Analysis, color = Analysis, shape=Analysis)) +
      geom_line() + geom_point(size = sizes) +
      facet_grid(rows=vars(cellsize2), cols=vars(ICC2), labeller=label_parsed) +
      theme_bw() +
      scale_colour_manual(values=colors) +
      scale_shape_manual(values=shapes)+
      ylab("Coverage Probability") +xlab("# of clusters") +
      coord_cartesian(ylim = c(0.89,1.01)) + scale_y_continuous(breaks = seq(0.9, 1, by = 0.025)) +
      theme(legend.position="none")
    ,
    results.df %>%
      filter(covariateimb=="none", clusterconfound==0, diff==0) %>%
      ggplot(aes(x = factor(n_clusters), y = power, group = Analysis, color = Analysis, shape=Analysis)) +
      geom_line() + geom_point(size = sizes) +
      facet_grid(rows=vars(cellsize2), cols=vars(ICC2), labeller=label_parsed) +
      theme_bw() +
      scale_colour_manual(values=colors) +
      scale_shape_manual(values=shapes)+
      ylab("Type I Error") +xlab("# of clusters") +
      coord_cartesian(ylim = c(-0.01,0.11)) + scale_y_continuous(breaks = seq(0, 0.1, by = 0.025)) +
      theme(legend.position="none")
    ,
    results.df %>%
      filter(covariateimb=="none", clusterconfound==0, diff!=0) %>%
      ggplot(aes(x = factor(n_clusters), y = power, group = Analysis, color = Analysis, shape=Analysis)) +
      geom_line() + geom_point(size = sizes) +
      facet_grid(rows=vars(cellsize2), cols=vars(ICC2), labeller=label_parsed) +
      theme_bw() +
      scale_colour_manual(values=colors) +
      scale_shape_manual(values=shapes)+
      ylab("Power") +xlab("# of clusters") +
      coord_cartesian(ylim = c(0.56,1.04)) + scale_y_continuous(breaks = seq(0.6, 1, by = 0.1)) +
      theme(legend.position="none"),
    results.df %>%
      filter(covariateimb=="none", clusterconfound==0, diff==0) %>%
      ggplot(aes(x = factor(n_clusters), y = RMSE, group = Analysis, color = Analysis, shape=Analysis)) +
      geom_line() + geom_point(size = sizes) +
      facet_grid(rows=vars(cellsize2), cols=vars(ICC2), labeller=label_parsed) +
      theme_bw() +
      scale_colour_manual(values=colors) +
      scale_shape_manual(values=shapes)+
      ylab("RMSE") +xlab("# of clusters") +
      coord_cartesian(ylim = c(-0.02,0.22)) + scale_y_continuous(breaks = seq(0, 0.2, by = 0.05)) +
      theme(legend.position="none")
    , nrow=3, align="v"
  )
  ,
  # plot legend
  cowplot::get_legend(
    results.df %>%
      filter(covariateimb=="none", clusterconfound==0, diff!=0) %>%
      ggplot(aes(x = factor(n_clusters), y = power, group = Analysis, color = Analysis, shape=Analysis)) +
      geom_line() + geom_point(size = sizes) +
      facet_grid(rows=vars(cellsize2), cols=vars(ICC2), labeller=label_parsed) +
      theme_bw() +
      scale_colour_manual(values=colors) +
      scale_shape_manual(values=shapes)+
      ylab("Power") +xlab("# of clusters") +
      coord_cartesian(ylim = c(0.56,1.04)) + scale_y_continuous(breaks = seq(0.6, 1, by = 0.1)) +
      theme(legend.position="bottom")
  )
  , nrow=3, rel_heights = c(0.1, 1, 0.05)
)
# width: 1000, height: 660
ggsave(filename = "Kenneth_Menglin_Lee_Figure_2.tiff", plot = last_plot(), bg="white", width=7.5, height=7.5, units="in", dpi=220, device='tiff')


## with chance cov imbalance
cowplot::plot_grid(
  ggdraw() +
    draw_label_theme(title2,  element = "plot.title", x = 0.05, hjust = 0, vjust = 1)
  ,
  cowplot::plot_grid(
    results.df %>%
      filter(covariateimb=="random") %>%
      filter(diff!=0) %>%
      ggplot(aes(x = factor(n_clusters), y = relbias, group = Analysis, color = Analysis, shape=Analysis)) +
      geom_line() + geom_point(size = sizes) +
      facet_grid(rows=vars(cellsize2), cols=vars(ICC2), labeller=label_parsed) +
      theme_bw() +
      scale_colour_manual(values=colors) +
      scale_shape_manual(values=shapes)+
      ylab("Rel Bias (%)") +xlab("# of clusters") +
      coord_cartesian(ylim = c(-3.6, 3.6)) + scale_y_continuous(breaks = seq(-3, 3, by = 1.5)) +
      theme(legend.position="none")
    ,
    results.df %>%
      filter(covariateimb=="random") %>%
      filter(diff!=0) %>%
      ggplot(aes(x = factor(n_clusters), y = precision, group = Analysis, color = Analysis, shape=Analysis)) +
      geom_line() + geom_point(size = sizes) +
      facet_grid(rows=vars(cellsize2), cols=vars(ICC2), labeller=label_parsed, scales="free_y") +
      theme_bw() +
      scale_colour_manual(values=colors) +
      scale_shape_manual(values=shapes)+
      ylab("Precision") +xlab("# of clusters") +
      ggh4x::facetted_pos_scales(y = list(
        cellsize2 == "bar(n)[i] * {\n    phantom() == phantom()\n} * 30" ~ scale_y_continuous(breaks = seq(0, 400, by = 100)),
        cellsize2 == "bar(n)[i] * {\n    phantom() == phantom()\n} * 100" ~ scale_y_continuous(breaks = seq(0, 1000, by = 250))
      )) +
      theme(legend.position="none")
    ,
    results.df %>%
      filter(covariateimb=="random") %>%
      filter(diff!=0) %>%
      ggplot(aes(x = factor(n_clusters), y = CP, group = Analysis, color = Analysis, shape=Analysis)) +
      geom_line() + geom_point(size = sizes) +
      facet_grid(rows=vars(cellsize2), cols=vars(ICC2), labeller=label_parsed) +
      theme_bw() +
      scale_colour_manual(values=colors) +
      scale_shape_manual(values=shapes)+
      ylab("Coverage Probability") +xlab("# of clusters") +
      coord_cartesian(ylim = c(0.89,1.01)) + scale_y_continuous(breaks = seq(0.9, 1, by = 0.025)) +
      theme(legend.position="none")
    ,
    results.df %>%
      filter(covariateimb=="random", diff==0) %>%
      ggplot(aes(x = factor(n_clusters), y = power, group = Analysis, color = Analysis, shape=Analysis)) +
      geom_line() + geom_point(size = sizes) +
      facet_grid(rows=vars(cellsize2), cols=vars(ICC2), labeller=label_parsed) +
      theme_bw() +
      scale_colour_manual(values=colors) +
      scale_shape_manual(values=shapes)+
      ylab("Type I Error") +xlab("# of clusters") +
      coord_cartesian(ylim = c(-0.01,0.11)) + scale_y_continuous(breaks = seq(0, 0.1, by = 0.025)) +
      theme(legend.position="none")
    ,
    results.df %>%
      filter(covariateimb=="random", diff!=0) %>%
      ggplot(aes(x = factor(n_clusters), y = power, group = Analysis, color = Analysis, shape=Analysis)) +
      geom_line() + geom_point(size = sizes) +
      facet_grid(rows=vars(cellsize2), cols=vars(ICC2), labeller=label_parsed) +
      theme_bw() +
      scale_colour_manual(values=colors) +
      scale_shape_manual(values=shapes)+
      ylab("Power") +xlab("# of clusters") +
      coord_cartesian(ylim = c(0.56,1.04)) + scale_y_continuous(breaks = seq(0.6, 1, by = 0.1)) +
      theme(legend.position="none"),
    results.df %>%
      filter(covariateimb=="random", diff==0) %>%
      ggplot(aes(x = factor(n_clusters), y = RMSE, group = Analysis, color = Analysis, shape=Analysis)) +
      geom_line() + geom_point(size = sizes) +
      facet_grid(rows=vars(cellsize2), cols=vars(ICC2), labeller=label_parsed) +
      theme_bw() +
      scale_colour_manual(values=colors) +
      scale_shape_manual(values=shapes)+
      ylab("RMSE") +xlab("# of clusters") +
      coord_cartesian(ylim = c(-0.02,0.22)) + scale_y_continuous(breaks = seq(0, 0.2, by = 0.05)) +
      theme(legend.position="none")
    , nrow=3, align="v"
  )
  ,
  # plot legend
  cowplot::get_legend(
    results.df %>%
      filter(covariateimb=="random") %>%
      filter(diff!=0) %>%
      ggplot(aes(x = factor(n_clusters), y = relbias, group = Analysis, color = Analysis, shape=Analysis)) +
      geom_line() + geom_point(size = sizes) +
      facet_grid(rows=vars(cellsize2), cols=vars(ICC2), labeller=label_parsed) +
      theme_bw() +
      scale_colour_manual(values=colors) +
      scale_shape_manual(values=shapes)+
      ylab("Rel Bias (%)") +xlab("# of clusters") +
      coord_cartesian(ylim = c(-3.6, 3.6)) + scale_y_continuous(breaks = seq(-3, 3, by = 1.5)) +
      theme(legend.position="bottom")
  )
  , nrow=3, rel_heights = c(0.1, 1, 0.05)
)
# width: 1000, height: 660
ggsave(filename = "Kenneth_Menglin_Lee_Figure_5.tiff", plot = last_plot(), bg="white", width=7.5, height=7.5, units="in", dpi=220, device='tiff')


## with cov confounding
cowplot::plot_grid(
  ggdraw() +
    draw_label_theme(title3,  element = "plot.title", x = 0.05, hjust = 0, vjust = 1)
  ,
  cowplot::plot_grid(
    results.df %>%
      filter(covariateimb==0.90) %>%
      filter(diff!=0) %>%
      ggplot(aes(x = factor(n_clusters), y = relbias, group = Analysis, color = Analysis, shape=Analysis)) +
      geom_line() + geom_point(size = sizes) +
      facet_grid(rows=vars(cellsize2), cols=vars(ICC2), labeller=label_parsed) +
      theme_bw() +
      scale_colour_manual(values=colors) +
      scale_shape_manual(values=shapes)+
      coord_cartesian(ylim = c(-17.6, 1.6)) + scale_y_continuous(breaks = seq(-16, 0, by = 4)) +
      ylab("Rel Bias (%)") +xlab("# of clusters") +
      theme(legend.position="none")
    ,
    results.df %>%
      filter(covariateimb==0.90) %>%
      filter(diff!=0) %>%
      ggplot(aes(x = factor(n_clusters), y = precision, group = Analysis, color = Analysis, shape=Analysis)) +
      geom_line() + geom_point(size = sizes) +
      facet_grid(rows=vars(cellsize2), cols=vars(ICC2), labeller=label_parsed, scales="free_y") +
      theme_bw() +
      scale_colour_manual(values=colors) +
      scale_shape_manual(values=shapes)+
      ylab("Precision") +xlab("# of clusters") +
      ggh4x::facetted_pos_scales(y = list(
        cellsize2 == "bar(n)[i] * {\n    phantom() == phantom()\n} * 30" ~ scale_y_continuous(breaks = seq(0, 400, by = 100)),
        cellsize2 == "bar(n)[i] * {\n    phantom() == phantom()\n} * 100" ~ scale_y_continuous(breaks = seq(0, 1000, by = 250))
      )) +
      theme(legend.position="none")
    ,
    results.df %>%
      filter(covariateimb==0.90) %>%
      filter(diff!=0) %>%
      ggplot(aes(x = factor(n_clusters), y = CP, group = Analysis, color = Analysis, shape=Analysis)) +
      geom_line() + geom_point(size = sizes) +
      facet_grid(rows=vars(cellsize2), cols=vars(ICC2), labeller=label_parsed) +
      theme_bw() +
      scale_colour_manual(values=colors) +
      scale_shape_manual(values=shapes)+
      ylab("Coverage Probability") +xlab("# of clusters") +
      coord_cartesian(ylim = c(0.78,1.02)) + scale_y_continuous(breaks = seq(0.8, 1, by = 0.05)) +
      theme(legend.position="none")
    ,
    results.df %>%
      filter(covariateimb==0.90, diff==0) %>%
      ggplot(aes(x = factor(n_clusters), y = power, group = Analysis, color = Analysis, shape=Analysis)) +
      geom_line() + geom_point(size = sizes) +
      facet_grid(rows=vars(cellsize2), cols=vars(ICC2), labeller=label_parsed) +
      theme_bw() +
      scale_colour_manual(values=colors) +
      scale_shape_manual(values=shapes)+
      ylab("Type I Error") +xlab("# of clusters") +
      coord_cartesian(ylim = c(-0.01,0.11)) + scale_y_continuous(breaks = seq(0, 0.1, by = 0.025)) +
      theme(legend.position="none")
    ,
    results.df %>%
      filter(covariateimb==0.90, diff!=0) %>%
      ggplot(aes(x = factor(n_clusters), y = power, group = Analysis, color = Analysis, shape=Analysis)) +
      geom_line() + geom_point(size = sizes) +
      facet_grid(rows=vars(cellsize2), cols=vars(ICC2), labeller=label_parsed) +
      theme_bw() +
      scale_colour_manual(values=colors) +
      scale_shape_manual(values=shapes)+
      ylab("Power") +xlab("# of clusters") +
      coord_cartesian(ylim = c(0.56,1.04)) + scale_y_continuous(breaks = seq(0.6, 1, by = 0.1)) +
      theme(legend.position="none"),
    results.df %>%
      filter(covariateimb==0.90, diff==0) %>%
      ggplot(aes(x = factor(n_clusters), y = RMSE, group = Analysis, color = Analysis, shape=Analysis)) +
      geom_line() + geom_point(size = sizes) +
      facet_grid(rows=vars(cellsize2), cols=vars(ICC2), labeller=label_parsed) +
      theme_bw() +
      scale_colour_manual(values=colors) +
      scale_shape_manual(values=shapes)+
      ylab("RMSE") +xlab("# of clusters") +
      coord_cartesian(ylim = c(-0.02,0.22)) + scale_y_continuous(breaks = seq(0, 0.2, by = 0.05)) +
      theme(legend.position="none")
    , nrow=3, align="v"
  )
  ,
  # plot legend
  cowplot::get_legend(
    results.df %>%
      filter(covariateimb==0.90) %>%
      filter(diff!=0) %>%
      ggplot(aes(x = factor(n_clusters), y = relbias, group = Analysis, color = Analysis, shape=Analysis)) +
      geom_line() + geom_point(size = sizes) +
      facet_grid(rows=vars(cellsize2), cols=vars(ICC2), labeller=label_parsed) +
      theme_bw() +
      scale_colour_manual(values=colors) +
      scale_shape_manual(values=shapes)+
      coord_cartesian(ylim = c(-17.6, 1.6)) + scale_y_continuous(breaks = seq(-16, 0, by = 4)) +
      ylab("Rel Bias (%)") +xlab("# of clusters") +
      theme(legend.position="bottom")
  )
  , nrow=3, rel_heights = c(0.1, 1, 0.05)
)
# width: 1000, height: 660
ggsave(filename = "Kenneth_Menglin_Lee_Figure_7.tiff", plot = last_plot(), bg="white", width=7.5, height=7.5, units="in", dpi=220, device='tiff')


## with complete confounding
cowplot::plot_grid(
  ggdraw() +
    draw_label_theme(title4,  element = "plot.title", x = 0.05, hjust = 0, vjust = 1)
  ,
  cowplot::plot_grid(
    results.df %>%
      filter(clusterconfound==1) %>%
      filter(diff!=0) %>%
      filter(sim_category == "base") %>%
      ggplot(aes(x = factor(n_clusters), y = relbias, group = Analysis, color = Analysis, shape=Analysis)) +
      geom_line() + geom_point(size = sizes) +
      facet_grid(rows=vars(cellsize2), cols=vars(ICC2), labeller=label_parsed) +
      theme_bw() +
      scale_colour_manual(values=colors) +
      scale_shape_manual(values=shapes)+
      coord_cartesian(ylim = c(-17.6, 1.5)) + scale_y_continuous(breaks = seq(-16, 0, by = 4)) +
      ylab("Rel Bias (%)") +xlab("# of clusters") +
      theme(legend.position="none")
    ,
    results.df %>%
      filter(clusterconfound==1) %>%
      filter(diff!=0) %>%
      filter(sim_category == "base") %>%
      ggplot(aes(x = factor(n_clusters), y = precision, group = Analysis, color = Analysis, shape=Analysis)) +
      geom_line() + geom_point(size = sizes) +
      facet_grid(rows=vars(cellsize2), cols=vars(ICC2), labeller=label_parsed, scales="free_y") +
      theme_bw() +
      scale_colour_manual(values=colors) +
      scale_shape_manual(values=shapes)+
      ylab("Precision") +xlab("# of clusters") +
      ggh4x::facetted_pos_scales(y = list(
        cellsize2 == "bar(n)[i] * {\n    phantom() == phantom()\n} * 30" ~ scale_y_continuous(breaks = seq(0, 400, by = 100)),
        cellsize2 == "bar(n)[i] * {\n    phantom() == phantom()\n} * 100" ~ scale_y_continuous(breaks = seq(0, 1000, by = 250))
      )) +
      theme(legend.position="none")
    ,
    results.df %>%
      filter(clusterconfound==1) %>%
      filter(diff!=0) %>%
      filter(sim_category == "base") %>%
      ggplot(aes(x = factor(n_clusters), y = CP, group = Analysis, color = Analysis, shape=Analysis)) +
      geom_line() + geom_point(size = sizes) +
      facet_grid(rows=vars(cellsize2), cols=vars(ICC2), labeller=label_parsed) +
      theme_bw() +
      scale_colour_manual(values=colors) +
      scale_shape_manual(values=shapes)+
      ylab("Coverage Probability") +xlab("# of clusters") +
      coord_cartesian(ylim = c(0.56,1.04)) + scale_y_continuous(breaks = seq(0.6, 1, by = 0.1)) +
      theme(legend.position="none")
    ,
    results.df %>%
      filter(clusterconfound==1, diff==0) %>%
      filter(sim_category == "base") %>%
      ggplot(aes(x = factor(n_clusters), y = power, group = Analysis, color = Analysis, shape=Analysis)) +
      geom_line() + geom_point(size = sizes) +
      facet_grid(rows=vars(cellsize2), cols=vars(ICC2), labeller=label_parsed, scales="free_y") +
      theme_bw() +
      scale_colour_manual(values=colors) +
      scale_shape_manual(values=shapes)+
      ylab("Type I Error") +xlab("# of clusters") +
      coord_cartesian(ylim = c(-0.04,0.44)) + scale_y_continuous(breaks = seq(0, 0.4, by = 0.1)) +
      theme(legend.position="none")
    ,
    results.df %>%
      filter(clusterconfound==1, diff!=0) %>%
      filter(sim_category == "base") %>%
      # filter(Analysis != "ME adj") %>%
      ggplot(aes(x = factor(n_clusters), y = power, group = Analysis, color = Analysis, shape=Analysis)) +
      geom_line() + geom_point(size = sizes) +
      facet_grid(rows=vars(cellsize2), cols=vars(ICC2), labeller=label_parsed) +
      theme_bw() +
      scale_colour_manual(values=colors) +
      scale_shape_manual(values=shapes)+
      ylab("Power") +xlab("# of clusters") +
      coord_cartesian(ylim = c(0.56,1.04)) + scale_y_continuous(breaks = seq(0.6, 1, by = 0.1)) +
      theme(legend.position="none"),
    results.df %>%
      filter(clusterconfound==1, diff==0) %>%
      ggplot(aes(x = factor(n_clusters), y = RMSE, group = Analysis, color = Analysis, shape=Analysis)) +
      geom_line() + geom_point(size = sizes) +
      facet_grid(rows=vars(cellsize2), cols=vars(ICC2), labeller=label_parsed) +
      theme_bw() +
      scale_colour_manual(values=colors) +
      scale_shape_manual(values=shapes)+
      ylab("RMSE") +xlab("# of clusters") +
      coord_cartesian(ylim = c(-0.02,0.22)) + scale_y_continuous(breaks = seq(0, 0.2, by = 0.05)) +
      theme(legend.position="none")
    , nrow=3, align="v"
  )
  ,
  # plot legend
  cowplot::get_legend(
    results.df %>%
      filter(clusterconfound==1) %>%
      filter(diff!=0) %>%
      filter(sim_category == "base") %>%
      ggplot(aes(x = factor(n_clusters), y = relbias, group = Analysis, color = Analysis, shape=Analysis)) +
      geom_line() + geom_point(size = sizes) +
      facet_grid(rows=vars(cellsize2), cols=vars(ICC2), labeller=label_parsed) +
      theme_bw() +
      scale_colour_manual(values=colors) +
      scale_shape_manual(values=shapes)+
      coord_cartesian(ylim = c(-17.6, 1.5)) + scale_y_continuous(breaks = seq(-16, 0, by = 4)) +
      ylab("Rel Bias (%)") +xlab("# of clusters") +
      theme(legend.position="bottom")
  )
  , nrow=3, rel_heights = c(0.1, 1, 0.05)
)
# width: 1000, height: 660
ggsave(filename = "Kenneth_Menglin_Lee_Figure_8.tiff", plot = last_plot(), bg="white", width=7.5, height=7.5, units="in", dpi=220, device='tiff')

```

# # Generate figures for Additional file 1
```{r Generate figures for additional file (Hausman test & MCSE)}
# Hausman test

# set up 
sim.df.export$ICC <- paste0("ICC = ", round(sim.df.export$tau^2/(1+sim.df.export$tau^2), digits=2))
sim.df.export$cellsize <- paste0("avg c:p size = ", sim.df.export$n_c)
# plot with facets
results.df.Hausman <- rbind(
  sim.df.export %>% mutate(Test = "Power", value = power.Hausman_simple),
  sim.df.export %>% mutate(Test = "p-value", value = p.Hausman_simple)
) %>% mutate(n_c = as.factor(n_c), Test = factor(Test, levels=c("Power","p-value")))


# Hausman test with Power & p-value plotted together
results.df.Hausman$cellsize2 <- factor(results.df.Hausman$n_c)
levels(results.df.Hausman$cellsize2)
levels(results.df.Hausman$cellsize2) <- c("30" = TeX("$\\bar{n}_{i}=30$"), "100" = TeX("$\\bar{n}_{i}=100$"))
table(results.df.Hausman$cellsize, results.df.Hausman$cellsize2)

results.df.Hausman$ICC2 <- factor(results.df.Hausman$ICC)
levels(results.df.Hausman$ICC2) 
levels(results.df.Hausman$ICC2) <- c("ICC = 0.01"=TeX("$ICC=0.01$"), "ICC = 0.05"=TeX("$ICC=0.05$"), "ICC = 0.1"=TeX("$ICC=0.1$"), "ICC = 0.2"=TeX("$ICC=0.2$"))

# Hausman test plot
results.df.Hausman %>%
  filter(clusterconfound==1, diff!=0, Test=="Power") %>%
  ggplot(aes(x=factor(n_clusters), y=value, group=Test)) +
  geom_line() + geom_point(size=sizes) +
  facet_grid(rows=vars(cellsize2), cols=vars(ICC2), labeller=label_parsed) +
  coord_cartesian(ylim = c(-.1, 1.1)) + scale_y_continuous(breaks = seq(0, 1, by = 0.25)) +
  theme_bw() +
  theme(legend.position="bottom") +
  xlab("# of clusters") +
  ylab("Power") +
  labs(title = paste0("Hausman test:"), subtitle=title4)
# width: 500, height: 400
ggsave(filename = "Kenneth_Menglin_Lee_Additional_Fig_1.tiff", plot = last_plot(), bg="white", width=5, height=4, units="in", dpi=220, device='tiff')


# MCSE
## with no covariate imbalance or cluster confounding
cowplot::plot_grid(
  cowplot::plot_grid(
    results.df %>%
      filter(covariateimb=="none", clusterconfound==0, diff==0) %>%
      ggplot(aes(x = factor(n_clusters), y = MCSE, group = Analysis, color = Analysis, shape=Analysis)) +
      geom_line() + geom_point(size = sizes) +
      facet_grid(rows=vars(cellsize2), cols=vars(ICC2), labeller=label_parsed) +
      theme_bw() +
      scale_colour_manual(values=colors) +
      scale_shape_manual(values=shapes)+
      ylab("MCSE") +xlab("# of clusters") +
      coord_cartesian(ylim = c(-0.02,0.22)) + scale_y_continuous(breaks = seq(0, 0.2, by = 0.05)) +
      labs(title = title1) +      
      theme(legend.position="none")
    ,
    ## with chance covariate imbalance
    results.df %>%
      filter(covariateimb=="random", diff==0) %>%
      ggplot(aes(x = factor(n_clusters), y = MCSE, group = Analysis, color = Analysis, shape=Analysis)) +
      geom_line() + geom_point(size = sizes) +
      facet_grid(rows=vars(cellsize2), cols=vars(ICC2), labeller=label_parsed) +
      theme_bw() +
      scale_colour_manual(values=colors) +
      scale_shape_manual(values=shapes)+
      ylab("MCSE") +xlab("# of clusters") +
      coord_cartesian(ylim = c(-0.02,0.22)) + scale_y_continuous(breaks = seq(0, 0.2, by = 0.05)) +
      labs(title = title2) +      
      theme(legend.position="none")
    ,
    ## with severe covariate imbalance
    results.df %>%
      filter(covariateimb==0.90, diff==0) %>%
      ggplot(aes(x = factor(n_clusters), y = MCSE, group = Analysis, color = Analysis, shape=Analysis)) +
      geom_line() + geom_point(size = sizes) +
      facet_grid(rows=vars(cellsize2), cols=vars(ICC2), labeller=label_parsed) +
      theme_bw() +
      scale_colour_manual(values=colors) +
      scale_shape_manual(values=shapes)+
      ylab("MCSE") +xlab("# of clusters") +
      coord_cartesian(ylim = c(-0.02,0.22)) + scale_y_continuous(breaks = seq(0, 0.2, by = 0.05)) +
      labs(title = title3) +      
      theme(legend.position="none")
    ,
    ## with cluster confounding
    results.df %>%
      filter(clusterconfound==1, diff==0) %>%
      filter(Analysis != "ME adj") %>%
      ggplot(aes(x = factor(n_clusters), y = MCSE, group = Analysis, color = Analysis, shape=Analysis)) +
      geom_line() + geom_point(size = sizes) +
      facet_grid(rows=vars(cellsize2), cols=vars(ICC2), labeller=label_parsed) +
      theme_bw() +
      scale_colour_manual(values=colors) +
      scale_shape_manual(values=shapes)+
      ylab("MCSE") +xlab("# of clusters") +
      coord_cartesian(ylim = c(-0.02,0.22)) + scale_y_continuous(breaks = seq(0, 0.2, by = 0.05)) +
      labs(title = title4) +      
      theme(legend.position="none")
  )
  ,
  # plot legend
  cowplot::get_legend(
    results.df %>%
      filter(covariateimb=="random", diff==0) %>%
      ggplot(aes(x = factor(n_clusters), y = MCSE, group = Analysis, color = Analysis, shape=Analysis)) +
      geom_line() + geom_point(size = sizes) +
      facet_grid(rows=vars(cellsize2), cols=vars(ICC2), labeller=label_parsed) +
      theme_bw() +
      scale_colour_manual(values=colors) +
      scale_shape_manual(values=shapes)+
      ylab("MCSE") +xlab("# of clusters") +
      coord_cartesian(ylim = c(-0.02,0.22)) + scale_y_continuous(breaks = seq(0, 0.2, by = 0.05)) +
      labs(title = title2) +
      theme(legend.position="bottom")
  )
  , nrow=2, rel_heights = c(1, 0.05)
)
ggsave(filename = "Kenneth_Menglin_Lee_Additional_Fig_2.tiff", plot = last_plot(), bg="white", width=10, height=6, units="in", dpi=220, device='tiff')
```

# # Generate Tables for Additional File 2
```{r Generate Tables}
library(reshape)

table.df <- results.df
table.df$relbias <- round(table.df$relbias, 2)
table.df$precision <- round(table.df$precision, 2)
table.df$CP <- round(table.df$CP, 3)
table.df$power<- round(table.df$power, 3)
table.df$RMSE <- round(table.df$RMSE, 3)

### No cluster-level covariate imbalance or confounding ###
cbind(
  table.df %>%
    filter(covariateimb=="none", clusterconfound==0) %>%
    filter(diff!=0) %>%
    mutate(ICC = sub('.+= (.+)', '\\1', ICC)) %>%
    select(c(n_clusters, n_c, ICC, Analysis, relbias, precision, CP, power, RMSE)),
  table.df %>%
    filter(covariateimb=="none", clusterconfound==0) %>%
    filter(diff==0) %>%
    mutate(ICC = sub('.+= (.+)', '\\1', ICC)) %>%
    select(type1error = power)
) %>% 
  arrange(n_clusters, n_c, ICC, Analysis) %>% 
  write.csv(.,"tab1.csv", row.names = FALSE)


### Cluster-level chance covariate imbalance ###
cbind(
  table.df %>%
    filter(covariateimb=="random") %>%
    filter(diff!=0) %>%
    mutate(ICC = sub('.+= (.+)', '\\1', ICC)) %>%
    select(c(n_clusters, n_c, ICC, Analysis, relbias, precision, CP, power, RMSE)),
  table.df %>%
    filter(covariateimb=="random") %>%
    filter(diff==0) %>%
    mutate(ICC = sub('.+= (.+)', '\\1', ICC)) %>%
    select(type1error = power)
) %>% 
  arrange(n_clusters, n_c, ICC, Analysis) %>% 
  write.csv(.,"tab2.csv", row.names = FALSE)

### Cluster-level covariate confounding ###
cbind(
  table.df %>%
    filter(covariateimb==0.90) %>%
    filter(diff!=0) %>%
    mutate(ICC = sub('.+= (.+)', '\\1', ICC)) %>%
    select(c(n_clusters, n_c, ICC, Analysis, relbias, precision, CP, power, RMSE)),
  table.df %>%
    filter(covariateimb==0.90) %>%
    filter(diff==0) %>%
    mutate(ICC = sub('.+= (.+)', '\\1', ICC)) %>%
    select(type1error = power)
) %>% 
  arrange(n_clusters, n_c, ICC, Analysis) %>% 
  write.csv(.,"tab3.csv", row.names = FALSE)

### Complete cluster-level confounding ###
cbind(
  table.df %>%
    filter(sim_category == "base") %>%
    filter(clusterconfound==1) %>%
    filter(diff!=0) %>%
    mutate(ICC = sub('.+= (.+)', '\\1', ICC)) %>%
    select(c(n_clusters, n_c, ICC, Analysis, relbias, precision, CP, power, RMSE)),
  table.df %>%
    filter(sim_category == "base") %>%
    filter(clusterconfound==1) %>%
    filter(diff==0) %>%
    mutate(ICC = sub('.+= (.+)', '\\1', ICC)) %>%
    select(type1error = power)
) %>% 
  arrange(n_clusters, n_c, ICC, Analysis) %>% 
  write.csv(.,"tab4.csv", row.names = FALSE)
```

# # Generate Figure 3
```{r Plot Type I error}
library(cowplot)
library(dplyr)
library(latex2exp)
library(ggplot2)

sim.df.export <- sim.df.exportbatch1

sim.df.export<- sim.df.export %>%
  dplyr::select(-X)

sim.df.export %>% head()
sim.df.export %>% tail()
sim.df.export %>% colnames()

# conditions for id to melt by
conditions <- sim.df.export %>%
  dplyr::select(-p.Hausman_simple) %>%
  select(!contains(".")) %>%
  select(!contains("ICC")) %>% 
  colnames()
conditions

# set ggplot colors, shapes, sizes
colors <- c("black","black","black","black")
shapes <- c(1, 4, 17, 15)
sizes <- 2.7

results.ME_uncorrected <- sim.df.export %>%
  dplyr::select(c(conditions, "power.ME_correctioncomp")) %>%
  reshape::melt(id = conditions) %>%
  mutate(variable = gsub("^.*\\.","",variable)) %>%
  dplyr::select(-variable)
results.ME_uncorrected$Analysis <- "ME (Uncorrected)"

results.ME_SAT <- sim.df.export %>%
  dplyr::select(c(conditions, "power.ME_simple.Sat_correctioncomp")) %>%
  reshape::melt(id = conditions) %>%
  mutate(variable = gsub("^.*\\.","",variable)) %>%
  dplyr::select(-variable)
results.ME_SAT$Analysis <- "ME (Satterthwaite)"

results.ME_KR <- sim.df.export %>%
  dplyr::select(c(conditions, "power.ME_simple.KR")) %>%
  reshape::melt(id = conditions) %>%
  mutate(variable = gsub("^.*\\.","",variable)) %>%
  dplyr::select(-variable)
results.ME_KR$Analysis <- "ME (Kenward-Roger)"

results.ME_adj_uncorrected <- sim.df.export %>%
  dplyr::select(c(conditions, "power.ME_adj_correctioncomp")) %>%
  reshape::melt(id = conditions) %>%
  mutate(variable = gsub("^.*\\.","",variable)) %>%
  dplyr::select(-variable)
results.ME_adj_uncorrected$Analysis <- "ME adj (Uncorrected)"

results.ME_adj_SAT <- sim.df.export %>%
  dplyr::select(c(conditions, "power.ME_adj.Sat_correctioncomp")) %>%
  reshape::melt(id = conditions) %>%
  mutate(variable = gsub("^.*\\.","",variable)) %>%
  dplyr::select(-variable)
results.ME_adj_SAT$Analysis <- "ME adj (Satterthwaite)"

results.ME_adj_KR <- sim.df.export %>%
  dplyr::select(c(conditions, "power.ME_adj.KR")) %>%
  reshape::melt(id = conditions) %>%
  mutate(variable = gsub("^.*\\.","",variable)) %>%
  dplyr::select(-variable)
results.ME_adj_KR$Analysis <- "ME adj (Kenward-Roger)"

results.FE <- sim.df.export %>%
  dplyr::select(c(conditions, "power.FE_correctioncomp")) %>%
  reshape::melt(id = conditions) %>%
  mutate(variable = gsub("^.*\\.","",variable)) %>%
  dplyr::select(-variable)
results.FE$Analysis <- "FE"

results.ME_correction <- rbind(results.ME_uncorrected, results.ME_SAT, results.ME_KR, results.FE)
results.ME_correction <- rbind(results.ME_correction, results.ME_adj_uncorrected, results.ME_adj_SAT, results.ME_adj_KR) 
results.ME_correction <- results.ME_correction %>% filter(n_clusters < 6)

results.ME_correction$ICC <- paste0("ICC = ", round(results.ME_correction$tau^2/(1+results.ME_correction$tau^2), digits=2))
results.ME_correction$delta <- paste0("/delta = ", results.ME_correction$diff)
results.ME_correction$cellsize <- paste0("avg c:p size = ", results.ME_correction$n_c)

results.ME_correction$cellsize2 <- factor(results.ME_correction$n_c)
levels(results.ME_correction$cellsize2)
levels(results.ME_correction$cellsize2) <- c("30" = TeX("$\\bar{n}_{i}=30$"), "100" = TeX("$\\bar{n}_{i}=100$"))
table(results.ME_correction$cellsize, results.ME_correction$cellsize2)

results.ME_correction$ICC2 <- factor(results.ME_correction$ICC)
levels(results.ME_correction$ICC2) 
levels(results.ME_correction$ICC2) <- c("ICC = 0.01"=TeX("$ICC=0.01$"), "ICC = 0.05"=TeX("$ICC=0.05$"), "ICC = 0.1"=TeX("$ICC=0.1$"), "ICC = 0.2"=TeX("$ICC=0.2$"))

results.ME_correction %>%
  filter(covariateimb=="none", clusterconfound==0) %>%
  filter(diff==0) %>%
  filter(Analysis %in% unique(results.ME_correction$Analysis)[!grepl("adj", unique(results.ME_correction$Analysis))]) %>%
  mutate(Analysis = factor(Analysis, levels=c("FE", "ME (Uncorrected)", "ME (Satterthwaite)", "ME (Kenward-Roger)"))) %>%
  ggplot(aes(x = factor(n_clusters), y = value, group = Analysis, color = Analysis, shape=Analysis)) +
  geom_line() + geom_point(size = 2.7) +
  facet_grid(rows=vars(cellsize2), cols=vars(ICC2), labeller=label_parsed) +
  geom_hline(yintercept=0.05, linetype="dashed") +
  theme_bw() +
  scale_colour_manual(values=colors) +
  scale_shape_manual(values=shapes)+
  ylab("Type I error") +xlab("# of clusters") +
  coord_cartesian(ylim = c(0, 0.08)) + scale_y_continuous(breaks = seq(0, 0.08, by = 0.02)) +
  ggtitle("Type I error (with small sample corrections)") + 
  theme(legend.position="bottom") +
  guides(group=guide_legend(nrow=2,byrow=TRUE), color=guide_legend(nrow=2,byrow=TRUE), shape=guide_legend(nrow=2,byrow=TRUE))
# width: 500, height: 450

results.ME_correction %>%
  filter(covariateimb=="none", clusterconfound==0) %>%
  filter(diff==0) %>%
  filter(Analysis %in% unique(results.ME_correction$Analysis)[grepl("adj|FE", unique(results.ME_correction$Analysis))]) %>%
  mutate(Analysis = factor(Analysis, levels=c("FE", "ME adj (Uncorrected)", "ME adj (Satterthwaite)", "ME adj (Kenward-Roger)"))) %>%
  ggplot(aes(x = factor(n_clusters), y = value, group = Analysis, color = Analysis, shape=Analysis)) +
  geom_line() + geom_point(size = 2.7) +
  facet_grid(rows=vars(cellsize2), cols=vars(ICC2), labeller=label_parsed) +
  geom_hline(yintercept=0.05, linetype="dashed") +
  theme_bw() +
  scale_colour_manual(values=colors) +
  scale_shape_manual(values=shapes)+
  ylab("Type I error") +xlab("# of clusters") +
  coord_cartesian(ylim = c(0, 0.08)) + scale_y_continuous(breaks = seq(0, 0.08, by = 0.02)) +
  ggtitle("Type I error (with small sample corrections)") + 
  theme(legend.position="bottom") +
  guides(group=guide_legend(nrow=2,byrow=TRUE), color=guide_legend(nrow=2,byrow=TRUE), shape=guide_legend(nrow=2,byrow=TRUE))
# width: 500, height: 450

library(cowplot)
title <- ggdraw() + 
  draw_label(
    "Type I error (with small sample corrections)",
    fontface = 'bold',
    x = 0,
    hjust = 0
  ) +
  theme(
    # add margin on the left of the drawing canvas,
    # so title is aligned with left edge of first plot
    plot.margin = margin(0, 0, 0, 7)
  )
cowplot::plot_grid(title,
                   cowplot::plot_grid(
                     results.ME_correction %>%
                       filter(covariateimb=="none", clusterconfound==0) %>%
                       filter(diff==0) %>%
                       filter(Analysis %in% unique(results.ME_correction$Analysis)[!grepl("adj", unique(results.ME_correction$Analysis))]) %>%
                       mutate(Analysis = factor(Analysis, levels=c("FE", "ME (Uncorrected)", "ME (Satterthwaite)", "ME (Kenward-Roger)"))) %>%
                       ggplot(aes(x = factor(n_clusters), y = value, group = Analysis, color = Analysis, shape=Analysis)) +
                       geom_line() + geom_point(size = 2.7) +
                       facet_grid(rows=vars(cellsize2), cols=vars(ICC2), labeller=label_parsed) +
                       geom_hline(yintercept=0.05, linetype="dashed") +
                       theme_bw() +
                       scale_colour_manual(values=colors) +
                       scale_shape_manual(values=shapes)+
                       ylab("Type I error") +xlab("# of clusters") +
                       coord_cartesian(ylim = c(0, 0.1)) + scale_y_continuous(breaks = seq(0, 0.1, by = 0.025)) +
                       ggtitle("Including analyses without covariate adjustment") + 
                       theme(legend.position="bottom") +
                       guides(group=guide_legend(nrow=2,byrow=TRUE), color=guide_legend(nrow=2,byrow=TRUE), shape=guide_legend(nrow=2,byrow=TRUE)),
                     results.ME_correction %>%
                       filter(covariateimb=="none", clusterconfound==0) %>%
                       filter(diff==0) %>%
                       filter(Analysis %in% unique(results.ME_correction$Analysis)[grepl("adj|FE", unique(results.ME_correction$Analysis))]) %>%
                       mutate(Analysis = factor(Analysis, levels=c("FE", "ME adj (Uncorrected)", "ME adj (Satterthwaite)", "ME adj (Kenward-Roger)"))) %>%
                       ggplot(aes(x = factor(n_clusters), y = value, group = Analysis, color = Analysis, shape=Analysis)) +
                       geom_line() + geom_point(size = 2.7) +
                       facet_grid(rows=vars(cellsize2), cols=vars(ICC2), labeller=label_parsed) +
                       geom_hline(yintercept=0.05, linetype="dashed") +
                       theme_bw() +
                       scale_colour_manual(values=colors) +
                       scale_shape_manual(values=c(1, 3, 17, 15))+
                       ylab("Type I error") +xlab("# of clusters") +
                       coord_cartesian(ylim = c(0, 0.1)) + scale_y_continuous(breaks = seq(0, 0.1, by = 0.025)) +
                       ggtitle("Including analyses with covariate adjustment") + 
                       theme(legend.position="bottom") +
                       guides(group=guide_legend(nrow=2,byrow=TRUE), color=guide_legend(nrow=2,byrow=TRUE), shape=guide_legend(nrow=2,byrow=TRUE))
                     ,
                     ncol=2
                   ),
                   rel_heights = c(0.1, 1), nrow=2
)
ggsave(filename = "Kenneth_Menglin_Lee_Figure_3.tiff", plot = last_plot(), bg="white", width=10, height=4.5, units="in", dpi=220, device='tiff')
```

# # Generate Figure 4
```{r Plot ICC estimation}
sim.df.export <- sim.df.export_original

results.ICC_P1 <- sim.df.export %>%
  dplyr::select(c(conditions, "ICC_P1", "ICC_P1_MCSE")) %>%
  rename("Estimate_avg"="ICC_P1", "MCSE" = "ICC_P1_MCSE")
results.ICC_P1$ICCest <- "RE (P1)"


results.ICC_P1PJ <- sim.df.export %>%
  dplyr::select(c(conditions, "ICC_P1PJ", "ICC_P1PJ_MCSE")) %>%
  rename("Estimate_avg"="ICC_P1PJ", "MCSE" = "ICC_P1PJ_MCSE")
results.ICC_P1PJ$ICCest <- "ME (P1,PJ)"

results.ICC_full <- sim.df.export %>%
  dplyr::select(c(conditions, "ICC_full", "ICC_full_MCSE")) %>%
  rename("Estimate_avg"="ICC_full", "MCSE" = "ICC_full_MCSE")
results.ICC_full$ICCest <- "ME (Full)"

results.ICC <- rbind(results.ICC_P1, results.ICC_P1PJ, results.ICC_full)

results.ICC$ICCtrue <- results.ICC$tau^2/(1+results.ICC$tau^2)
results.ICC$ICC <- paste0("ICC = ", round(results.ICC$tau^2/(1+results.ICC$tau^2), digits=2))
results.ICC$delta <- paste0("/delta = ", results.ICC$diff)
results.ICC$cellsize <- paste0("avg c:p size = ", results.ICC$n_c)

results.ICC$cellsize2 <- factor(results.ICC$n_c)
levels(results.ICC$cellsize2)
levels(results.ICC$cellsize2) <- c("30" = TeX("$\\bar{n}_{i}=30$"), "100" = TeX("$\\bar{n}_{i}=100$"))
table(results.ICC$cellsize, results.ICC$cellsize2)

results.ICC$ICC2 <- factor(results.ICC$ICC)
levels(results.ICC$ICC2) 
levels(results.ICC$ICC2) <- c("ICC = 0.01"=TeX("$ICC=0.01$"), "ICC = 0.05"=TeX("$ICC=0.05$"), "ICC = 0.1"=TeX("$ICC=0.1$"), "ICC = 0.2"=TeX("$ICC=0.2$"))

results.ICC %>% str()

library(cowplot)
title <- ggdraw() + 
  draw_label(
    "Alternative approaches for ICC estimation",
    fontface = 'bold',
    x = 0,
    hjust = 0
  ) +
  theme(
    # add margin on the left of the drawing canvas,
    # so title is aligned with left edge of first plot
    plot.margin = margin(0, 0, 0, 7)
  )
legend <- cowplot::get_legend(
  results.ICC %>%
    filter(covariateimb=="none", clusterconfound==0) %>%
    filter(diff!=0) %>%
    ggplot(aes(x = factor(n_clusters), y = Estimate_avg, group = ICCest, color = ICCest, shape=ICCest)) +
    geom_line() + geom_point(size = sizes) +
    geom_hline(aes(yintercept = ICCtrue), size = 1, linetype="dashed") +
    facet_grid(rows=vars(cellsize2), cols=vars(ICC2), labeller=label_parsed) +
    theme_bw() +
    scale_colour_manual(values=c("gray20","gray20","gray20")) +
    scale_shape_manual(values=c(0,5,1))+
    ylab("Estimated ICC") +xlab("# of clusters") +
    guides(color=guide_legend(title="ICC Estimator"), shape=guide_legend(title="ICC Estimator")) +
    ggtitle("Average ICC estimates") +
    theme(legend.position="bottom")
)
cowplot::plot_grid(
  title,
  cowplot::plot_grid(
    results.ICC %>%
      filter(covariateimb=="none", clusterconfound==0) %>%
      filter(diff!=0) %>%
      ggplot(aes(x = factor(n_clusters), y = Estimate_avg, group = ICCest, color = ICCest, shape=ICCest)) +
      geom_line() + geom_point(size = sizes) +
      geom_hline(aes(yintercept = ICCtrue), size = 1, linetype="dashed") +
      facet_grid(rows=vars(cellsize2), cols=vars(ICC2), labeller=label_parsed) +
      theme_bw() +
      scale_colour_manual(values=c("gray20","gray20","gray20")) + 
      scale_shape_manual(values=c(0,5,1))+
      ylab("Estimated ICC") +xlab("# of clusters") +
      guides(color=guide_legend(title="ICC Estimator"), shape=guide_legend(title="ICC Estimator")) +
      ggtitle("Average ICC estimates") +
      theme(legend.position="none")
    ,
    results.ICC %>%
      filter(covariateimb=="none", clusterconfound==0) %>%
      filter(diff!=0) %>%
      ggplot(aes(x = factor(n_clusters), y = MCSE, group = ICCest, color = ICCest, shape=ICCest)) +
      geom_point(size = sizes, position = position_dodge(-0.5)) +
      facet_grid(rows=vars(cellsize2), cols=vars(ICC2), labeller=label_parsed) +
      theme_bw() +
      scale_colour_manual(values=c("gray20","gray20","gray20")) +
      scale_shape_manual(values=c(0,5,1))+
      ylab("MCSE ICC") +xlab("# of clusters") +
      guides(color=guide_legend(title="ICC Estimator"), shape=guide_legend(title="ICC Estimator")) +
      ggtitle("ICC Monte Carlo Standard Errors") +
      theme(legend.position="none")
    ,ncol=2
  ),
  legend,
  nrow=3,
  rel_heights = c(0.1, 1, 0.1)
)
ggsave(filename = "Kenneth_Menglin_Lee_Figure_4.tiff", plot = last_plot(), bg="white", width=10, height=4, units="in", dpi=220, device='tiff')

# ICC estimation with confounding
cowplot::plot_grid(
  ggdraw() + 
    draw_label(
      "Alternative approaches for ICC estimation (with complete cluster-level confounding) ",
      fontface = 'bold',
      x = 0,
      hjust = 0
    ) +
    theme(
      # add margin on the left of the drawing canvas,
      # so title is aligned with left edge of first plot
      plot.margin = margin(0, 0, 0, 7)
    ),
  cowplot::plot_grid(
    results.ICC %>%
      filter(covariateimb=="none", clusterconfound==1) %>%
      filter(diff!=0) %>%
      ggplot(aes(x = factor(n_clusters), y = Estimate_avg, group = ICCest, color = ICCest, shape=ICCest)) +
      geom_line() + geom_point(size = sizes) +
      geom_hline(aes(yintercept = ICCtrue), size = 1, linetype="dashed") +
      facet_grid(rows=vars(cellsize2), cols=vars(ICC2), labeller=label_parsed) +
      theme_bw() +
      scale_colour_manual(values=c("gray20","gray20","gray20")) + 
      scale_shape_manual(values=c(0,5,1))+
      ylab("Estimated ICC") +xlab("# of clusters") +
      guides(color=guide_legend(title="ICC Estimator"), shape=guide_legend(title="ICC Estimator")) +
      ggtitle("Average ICC estimates") +
      theme(legend.position="none")
    ,
    results.ICC %>%
      filter(covariateimb=="none", clusterconfound==1) %>%
      filter(diff!=0) %>%
      ggplot(aes(x = factor(n_clusters), y = MCSE, group = ICCest, color = ICCest, shape=ICCest)) +
      geom_point(size = sizes, position = position_dodge(-0.5)) +
      facet_grid(rows=vars(cellsize2), cols=vars(ICC2), labeller=label_parsed) +
      theme_bw() +
      scale_colour_manual(values=c("gray20","gray20","gray20")) +
      scale_shape_manual(values=c(0,5,1))+
      ylab("MCSE ICC") +xlab("# of clusters") +
      guides(color=guide_legend(title="ICC Estimator"), shape=guide_legend(title="ICC Estimator")) +
      ggtitle("ICC Monte Carlo Standard Errors") +
      theme(legend.position="none")
    ,ncol=2
  ),
  legend,
  nrow=3,
  rel_heights = c(0.1, 1, 0.1)
)
ggsave(filename = "Kenneth_Menglin_Lee_Additional_Fig_3.tiff", plot = last_plot(), bg="white", width=10, height=4, units="in", dpi=220, device='tiff')
```

# Additional Data Simulation for Random Covariate Imbalance
```{r Conditional imbalance sim}
imbquant <- data.frame(seq = c("100","010","001", "110","101","011"), quantile = c(3, 2, 1,  3, 2, 1))
imbquant

n_sims <- 30000
nseq <- 3
nclusters <- 1
n_c.a <- 100
ICC <- c(0.01, 0.05, 0.1, 0.2)
diff <- 0.5
covariateimbalance <- "random" 
cluster_confounding <- 0

set.seed(945708)

sim.df.imb <- data.frame()

ptm <- proc.time()
# run simulation
for(seq in nseq){
  for(c in nclusters){
    for(b in ICC){
      for(a in diff){
        for(e in n_c.a){
          for(d in cluster_confounding){ 
            for(imb in covariateimbalance){
              
              if(
                imb != "none"
                &
                d == 1
              ){
                break
              }
              
              isSingular.ME_simple <- 0
              isSingular.ME_simple_adj <- 0
              n_converge_errors.ME_simple <- 0
              n_converge_errors.ME_simple_adj <- 0
              
              settings <- c("n_clusters", "covariateimb","clusterconfound","diff","tau","n_c")
              saves <- c("point_estimate","variance","CP", "power", "MCSE")
              analyses <- c("FE","ME_simple", "ME_simple_adj")
              saves_analyses <- paste(rep(saves, each = length(analyses)), analyses, sep = ".")
              saves_analyses <- c(saves_analyses, "imbquant_obs")
              # create df for exporting
              sim.df.temp <- data.frame(matrix(ncol=length(c(settings, saves_analyses)), nrow=0))
              # rename columns
              names(sim.df.temp) <- c(settings, saves_analyses)
              sim.df.temp$covariateimb <- as.character(sim.df.temp$covariateimb)
              sim.df.temp
              
              for(f in 1:n_sims){
                maxdesign <- t(replicate(c,c(rep(0,1),rep(1,max(nseq)))))
                for(row in 1:(max(nseq)-1)){
                  maxdesign <- rbind(
                    maxdesign,
                    t(replicate(c,c(rep(0,1+row),rep(1,max(nseq)-row))))
                  )
                }
                design <- maxdesign[1:(seq*c),1:(seq+1)]
                
                # Cluster Random Effects
                ## calculate tau from ICC: a ~ N(0, tau^2), tau^2 = ICC(residual variance)/(1-ICC)
                tau <- (b*(1)/(1-b)) %>% sqrt()
                cluster <- rnorm(n=nrow(design), mean=0, sd=tau)
                # if there's cluster confounding, sort by cluster so lowest value clusters get int earlier
                if(d==1){
                  cluster <- sort(cluster, decreasing=F)
                }
                
                ## Fixed Effects
                mu0 <- 1.5 # grand mean, doesn't really do anything
                b_tx <- a # intervention effect
                b_time <- 0.2 # fixed linear time slope
                
                # Matrices of effects based on design matrix of exposed and unexposed clusters            
                ## random cluster effect
                matrix.cluster <- replicate(ncol(design),cluster)
                ## treatment effect
                matrix.b_tx <- design * b_tx
                ## fixed linear time effect
                matrix.b_time <- t(replicate(nrow(design), b_time*(1:(ncol(design)))))
                
                ## imbalanced covariate
                rho <- 0.3
                imbalancecov <- rbinom(n=seq*c, size=1, prob=0.5)
                while(length(unique(imbalancecov))==1){
                  imbalancecov <- rbinom(n=seq*c, size=1,prob= 0.5)
                }
                clusterimb <- imbalancecov*rho
                matrix.covimb <- replicate(ncol(design),clusterimb)
                
                # Expected Outcome without residuals (matrix form)
                ln_response.2 <- mu0 + matrix.cluster + matrix.covimb + matrix.b_tx + matrix.b_time
                # Name rows and columns of matrix
                dimnames(ln_response.2) <- list(paste("c",1:nrow(ln_response.2),sep=""),
                                                paste("p",1:ncol(ln_response.2),sep=""))
                
                # make into dataframe of outcomes with reshape package
                ln_response.df.2 <- ln_response.2 %>% as.data.frame.table
                colnames(ln_response.df.2) <- c("X1","X2","value")
                ln_response.df.2$tx.var <- design %>% c()
                
                ln_response.df.2$covimb <- (matrix.covimb %>% c())/rho
                
                # generate cluster:period sizes as n_cp matrix
                ## average cluster sizes based on gamma distribution
                n_c <- rgamma(n=nrow(design), shape=e, scale=1) # set e
                ## realized cluster:period sizes based on Poisson distribution
                n_cp <- matrix(data=0, nrow=nrow(design),ncol=ncol(design))
                for(g in 1:nrow(design)){ # for each cluster
                  n_cp[g,] <- rpois(n=ncol(design), lambda=n_c[g]) # fill with poisson dist from n_c
                }
                dimnames(n_cp) <- list(paste("c",1:nrow(n_cp), sep=""),
                                       paste("p",1:ncol(n_cp),sep=""))
                ## make into dataframe with reshape package
                n_cp.df <- n_cp %>% as.data.frame.table
                colnames(n_cp.df) <- c("X1","X2","value")
                
                # dataframe of outcomes with appropriate number of individuals
                sim_dat <- data.frame()
                # generate residual errors for individuals in each cluster:period
                for(i in 1:nrow(ln_response.df.2)){
                  # add the following rows
                  sim_dat <- sim_dat %>%
                    bind_rows(
                      bind_cols(
                        # conditions
                        (ln_response.df.2[i,] %>% select(-value)),
                        # outcomes + residual error n_cp times
                        (ln_response.df.2[i,c("value")] + rnorm(n=n_cp.df[i,c("value")], mean=0, sd=1)) %>% as.data.frame() 
                      )
                    )
                }
                # name columns
                names(sim_dat) <- c("cluster","period","tx.var","covimb", "value")
                
                # Model simulated data
                ## Fixed Effects
                FE <- lm(value~tx.var+period+cluster, data=sim_dat)
                
                
                # https://stackoverflow.com/questions/54597496/how-to-cope-with-a-singular-fit-in-a-linear-mixed-model-lme4 : surpress isSingular error warning for ME models
                ME_simple <- lme4::lmer(value~tx.var+period+(1|cluster), data=sim_dat,
                                        control=lmerControl(check.conv.singular = .makeCC(action = "ignore",  tol = 1e-4))
                )
                
                if(imb=="none"){
                  ME_simple_adj <- ME_simple
                }else{
                  ME_simple_adj <- lme4::lmer(value~tx.var+period+(1|cluster)+covimb, data=sim_dat,
                                              control=lmerControl(check.conv.singular = .makeCC(action = "ignore",  tol = 1e-4))
                  )
                }
                
                # # check if it's singular (ME is too complicated)
                isSingular.ME_simple <- isSingular(ME_simple) + isSingular.ME_simple
                isSingular.ME_simple_adj <- isSingular.ME_simple_adj + isSingular(ME_simple_adj)
                
                # # check if there's nonconvergence
                relgrad.ME_simple <- with(ME_simple@optinfo$derivs,solve(Hessian,gradient))
                relgrad.ME_simple_adj <- with(ME_simple_adj@optinfo$derivs,solve(Hessian,gradient))
                n_converge_errors.ME_simple <- n_converge_errors.ME_simple + (max(abs(relgrad.ME_simple)) >= 0.001)
                n_converge_errors.ME_simple_adj <- n_converge_errors.ME_simple_adj + (max(abs(relgrad.ME_simple_adj)) >= 0.001)
                
                sim.df.temp <- sim.df.temp %>% add_row(
                  "n_clusters" = c*seq, 
                  "covariateimb" = as.character(imb),
                  "clusterconfound" = d, 
                  "diff" = a, # set a
                  "tau" = tau, # set tau
                  "n_c" = e, # set n_c
                  
                  # results
                  "point_estimate.FE" = summary(FE)$coefficients[2,1],
                  "point_estimate.ME_simple" = summary(ME_simple)$coefficients[2,1],
                  "point_estimate.ME_simple_adj" = summary(ME_simple_adj)$coefficients[2,1],
                  "variance.FE" = diag(vcov(FE))[2],
                  "variance.ME_simple" = diag(vcov(ME_simple))[2],
                  "variance.ME_simple_adj" = diag(vcov(ME_simple_adj))[2],
                  "CP.FE" = between(a, confint(FE, "tx.var", method="Wald", level=0.95)[1], confint(FE, "tx.var", method="Wald", level=0.95)[2]),
                  "CP.ME_simple" = between(a, confint(ME_simple, "tx.var", method="Wald", level=0.95)[1], confint(ME_simple, "tx.var", method="Wald", level=0.95)[2]),
                  "CP.ME_simple_adj" = between(a, confint(ME_simple_adj, "tx.var", method="Wald", level=0.95)[1], confint(ME_simple_adj, "tx.var", method="Wald", level=0.95)[2]),
                  "power.FE" = 1-between(0, confint(FE, "tx.var", method="Wald", level=0.95)[1], confint(FE, "tx.var", method="Wald", level=0.95)[2]), # two-tail power
                  "power.ME_simple" = 1-between(0, confint(ME_simple, "tx.var", method="Wald", level=0.95)[1], confint(ME_simple, "tx.var", method="Wald", level=0.95)[2]), # two-tail power  
                  "power.ME_simple_adj" = 1-between(0, confint(ME_simple_adj, "tx.var", method="Wald", level=0.95)[1], confint(ME_simple_adj, "tx.var", method="Wald", level=0.95)[2]), 
                  "imbquant_obs" = filter(imbquant, seq == paste(imbalancecov, collapse=""))$quantile
                )
                # Print number of scenarios simulated
                print(paste0(nrow(sim.df.imb),"_",nrow(sim.df.temp)/n_sims))
                print(paste0("export","_diff",a, "_covariateimb", imb, "_clusterconf", d, "_nclusters", c*seq, "_nc", e, "_ICC", b))
              }
              
              sim.df.imb <- rbind(sim.df.imb, sim.df.temp)
              
              # Save simulated point estimates, variance estimates, and p-values from f simulations
              ## create dataframe with point estimates, variance estimates, and p-values
              sim.df.temp
              
              # # export to directory
              write.csv(
                sim.df.temp,
                file.path(getwd(),
                          file.path("Simulated data files imb"),
                          paste(paste0("imb_export","_diff",a, "_covariateimb", imb, "_clusterconf",d,"_nclusters",c*seq,"_nc",e,"_ICC",b), ".csv", sep=""))
              )
              
            }
          }
        }
      }
    }
  }
}
proc.time()-ptm 
write.csv(sim.df.imb, file.path(paste0(getwd(), "/sim.df.export", n_sims, "imb.csv")))
```

```{r Clean imbalance results}
library(dplyr)

# conditions for id to melt by
conditions <- sim.df.imb %>%
  select(!contains(".")) %>%
  select(!contains("ICC")) %>%
  colnames()
conditions

# point_estimate results
results.point_estimate <- sim.df.imb %>%
  dplyr::select(c(conditions, contains("point_estimate"))) %>%
  reshape::melt(id = conditions) %>%
  mutate(variable = gsub("^.*\\.","",variable)) %>%
  dplyr::rename(Analysis = variable, point_estimate = value)
results.point_estimate %>% head()

# Check results
results.point_estimate %>% head()
results.point_estimate %>% 
  dplyr::group_by(
    n_clusters, covariateimb, clusterconfound, diff, tau, n_c, imbquant_obs, Analysis
  ) %>%
  dplyr::summarise(point_estimate = mean(point_estimate))

results.df <- results.point_estimate %>% 
  dplyr::group_by(
    n_clusters, covariateimb, clusterconfound, diff, tau, n_c, imbquant_obs, Analysis
  ) %>%
  dplyr::summarise(point_estimate = mean(point_estimate))


# create new columns
results.df$relbias <- ((results.df$point_estimate-results.df$diff)/results.df$diff)*100
results.df$bias <- results.df$point_estimate-results.df$diff
results.df %>% filter(clusterconfound==0, Analysis=="ME_simple_adj")
results.df <- results.df[!(results.df$covariateimb ==0 & results.df$Analysis=="ME_simple_adj"), ]
results.df$ICC <- paste0("ICC = ", round(results.df$tau^2/(1+results.df$tau^2), digits=2))
results.df$delta <- paste0("/delta = ", results.df$diff)
results.df$cellsize <- paste0("avg c:p size = ", results.df$n_c)
results.df$Analysis.backup <- results.df$Analysis
results.df$Analysis <- factor(ifelse(results.df$Analysis == "ME_simple", "ME", ifelse(results.df$Analysis=="ME_simple_adj", "ME adj", results.df$Analysis)))

str(results.df)

table(results.df$Analysis, results.df$Analysis.backup) # check
```

# # Generate Figure 6
```{r Plot imbalance results}
library(cowplot)
library(tidyverse)
library(latex2exp)
# Function to draw label on cowplot
draw_label_theme <- function(label, theme = NULL, element = "text", ...) {
  if (is.null(theme)) {
    theme <- ggplot2::theme_get()
  }
  if (!element %in% names(theme)) {
    stop("Element must be a valid ggplot theme element name")
  }
  
  elements <- ggplot2::calc_element(element, theme)
  
  cowplot::draw_label(label, 
                      fontfamily = elements$family,
                      fontface = elements$face,
                      colour = elements$color,
                      size = elements$size,
                      ...
  )
}

# set ggplot colors, shapes, sizes
colors <- c("black","black","black")
shapes <- c(1, 4, 3)
sizes <- 2.7

# different title names
title2 <- "Cluster-level chance covariate imbalance"

# cowplots

results.df$cellsize2 <- factor(results.df$n_c)
levels(results.df$cellsize2)
levels(results.df$cellsize2) <- c("100" = TeX("$\\bar{n}_{i}=100$"))
table(results.df$cellsize, results.df$cellsize2)

results.df$ICC2 <- factor(results.df$ICC)
levels(results.df$ICC2) 
levels(results.df$ICC2) <- c("ICC = 0.01"=TeX("$ICC=0.01$"), "ICC = 0.05"=TeX("$ICC=0.05$"), "ICC = 0.1"=TeX("$ICC=0.1$"), "ICC = 0.2"=TeX("$ICC=0.2$"))

results.df$imbquant_obs2 <- factor(results.df$imbquant_obs)
levels(results.df$imbquant_obs2)
levels(results.df$imbquant_obs2) <- c("1"="Q1", "2"="Q2", "3"="Q3")

results.df %>%
  filter(covariateimb=="random") %>%
  filter(diff!=0) %>%
  ggplot(aes(x = imbquant_obs2, y = relbias, group = Analysis, color = Analysis, shape=Analysis)) +
  geom_line() + geom_point(size = sizes) +
  facet_grid(rows=vars(cellsize2), cols=vars(ICC2), labeller=label_parsed) +
  theme_bw() +
  scale_colour_manual(values=colors) +
  scale_shape_manual(values=shapes)+
  ylab("Rel Bias (%)") +xlab("Imbalance quantiles") +
  coord_cartesian(ylim = c(-6, 6)) + scale_y_continuous(breaks = seq(-5, 5, by = 2.5)) +
  ggtitle("Relative bias within imbalance quantiles")
# Export
ggsave(filename = "Kenneth_Menglin_Lee_Figure_6.tiff", plot = last_plot(), bg="white", width=5, height=3.5, units="in", dpi=220, device='tiff')
```
